# Supplementary material for: The mutational landscape of a US Midwestern breast cancer cohort reveals subtype-specific cancer drivers and prognostic markers
Source: Hum Genomics. 2023 Jul 15;17:64. doi: 10.1186/s40246-023-00511-6 (PMC10349437; doi:10.1186/s40246-023-00511-6)
Supplement: Supplementary file 1 — Additional file 1. Supplementary Tables S1-S14. Table S1: Cancer associated variants differentially mutated across tumor grade. Table S2: Co-occuring or mutually exclusive mutations in Grade1. Table S3: MutSig CV results Grade1. Table S4: Co-occuring or mutually exclusive mutations in Grade2 tumors. Table S5: MUtSig CV results Grade2. Table S6: MUtSig CV results Grade3. Table S7: Driver genes identified by MutSigCV across tumor subtypes. Table S8: MUtSig CV results IDC. Table S9: MUtSig CV results IMC. Table S10: MutSig CV results others. Table S11: MutSigCV results across Tumor stage. Table S12: MutSigCV results Ki67. Table S13: MutsigCV driver genes associated with Node status. Table S14: MutSigCV results-Ethnicity. [file 40246_2023_511_MOESM1_ESM.xlsx]

## Sheet: Grade-Cancer associted variants
Table S1: Cancer associated variants differentially mutated across tumor grade
Genes	p.value	p.adj
MUC20	3.58e-23	4.87e-21
TP53	1.18e-19	8.02e-18
PIK3CA	1.01e-10	4.6e-09
RUNX1T1	2.16e-08	7.33e-07
MUC21	6.76e-08	1.84e-06
BCOR	7.92e-05	0.00134709
MUC22	7.92e-05	0.00134709
UBR4	7.92e-05	0
CBFB	0.000311415	0
HERC1	0.000290035	0
POLR2A	0.000288376	0
NCOR2	0.000726616	0.01
NPEPPS	0.000726616	0.01
WNK1	0.000720859	0.01
KDM6A	0.00171652	0.01
STAT4	0.00171652	0.01
ZMYM3	0.00171652	0.01
CYFIP2	0.00348275	0.02
DENND4A	0.00348275	0.02
DYNC1H1	0.00348275	0.02
FLNB	0.00348275	0.02
ITSN1	0.00348275	0.02
JMJD1C	0.00348275	0.02
SPEN	0.00254201	0.02
SPTAN1	0.00348275	0.02
TRAF3	0.00459806	0.02
ARVCF	0.0116471	0.04
ATRX	0.0116471	0.04
CCDC88A	0.0116471	0.04
CHD3	0.0116471	0.04
CUX1	0.0116471	0.04
ECPAS	0.0116471	0.04
KIF5B	0.0116471	0.04
MED23	0.0116471	0.04
RABEP1	0.0116471	0.04
RBL1	0.0116471	0.04
THADA	0.0116471	0.04
UBAP2	0.0116471	0.04
USP9X	0.0116471	0.04

## Sheet: Grade1-cooccurance
	Table S2. Co-occuring or mutually exclusive mutations in Grade1
N	gene1	gene2	pValue	oddsRatio	Event	pair	Event-Ratio
1	RNF213	TTN	1.78752e-07	34.8646	Co_Occurence	RNF213	TTN" "12/14"
2	RNF213	MUC2	1.79727e-06	22.9239	Co_Occurence	MUC2	RNF213" "10/12"
5	QRICH2	MUC16	0.000129884	14.0148	Co_Occurence	MUC16	QRICH2" "11/26"
4	PABPC1	TTN	6.10954e-05	12.3811	Co_Occurence	PABPC1	TTN" "10/18"
8	RNF213	PABPC1	0.000450916	10.819	Co_Occurence	PABPC1	RNF213" "7/14"
3	TTN	MUC16	5.14736e-06	10.1071	Co_Occurence	MUC16	TTN" "18/23"
7	PABPC1	KMT2C	0.000259785	9.76437	Co_Occurence	KMT2C	PABPC1" "9/18"
9	MUC16	RNF213	0.000453943	9.23092	Co_Occurence	MUC16	RNF213" "11/27"
12	RNF213	MUC6	0.0012994	8.26529	Co_Occurence	MUC6	RNF213" "7/16"
15	QRICH2	PABPC1	0.00251151	8.17077	Co_Occurence	PABPC1	QRICH2" "6/15"
16	QRICH2	RNF213	0.00251151	8.17077	Co_Occurence	QRICH2	RNF213" "6/15"
6	TTN	MUC2	0.000198828	8.09548	Co_Occurence	MUC2	TTN" "11/20"
11	GATA3	CBFB	0.000891958	6.99763	Co_Occurence	CBFB	GATA3" "9/19"
13	TTN	QRICH2	0.00216726	6.91276	Co_Occurence	QRICH2	TTN" "8/21"
10	AHNAK2	MUC16	0.000465966	6.41169	Co_Occurence	AHNAK2	MUC16" "14/27"
14	MUC6	TTN	0.00247944	5.77624	Co_Occurence	MUC6	TTN" "9/22"
17	RNF213	AHNAK2	0.00652811	5.4821	Co_Occurence	AHNAK2	RNF213" "7/20"
19	QRICH2	MUC2	0.0116731	5.23079	Co_Occurence	MUC2	QRICH2" "6/19"
24	AC011841.1	CRIPAK	0.0242257	4.70473	Co_Occurence	AC011841.1	CRIPAK" "5/18"
20	PABPC1	MUC2	0.0180905	4.52877	Co_Occurence	MUC2	PABPC1" "6/20"
23	QRICH2	AHNAK2	0.021058	4.38055	Co_Occurence	AHNAK2	QRICH2" "6/21"
26	MUC16	PABPC1	0.0308528	4.08817	Co_Occurence	MUC16	PABPC1" "9/31"
21	CRIPAK	NBPF10	0.0196812	4.01027	Co_Occurence	CRIPAK	NBPF10" "7/23"
18	KMT2C	TTN	0.011645	3.74813	Co_Occurence	KMT2C	TTN" "10/26"
25	CBFB	CDC27	0.0243985	3.74091	Co_Occurence	CBFB	CDC27" "8/24"
27	KMT2C	QRICH2	0.0349392	3.73923	Co_Occurence	KMT2C	QRICH2" "6/23"
28	MAP3K1	QRICH2	0.0349392	3.73923	Co_Occurence	MAP3K1	QRICH2" "6/23"
32	NBPF1	CRIPAK	0.0398042	3.71107	Co_Occurence	CRIPAK	NBPF1" "7/24"
22	AHNAK2	TTN	0.0202672	3.49152	Co_Occurence	AHNAK2	TTN" "9/26"
35	AHNAK2	MUC2	0.0462988	3.32682	Co_Occurence	AHNAK2	MUC2" "7/24"
33	TTN	CDC27	0.0409829	3.1561	Co_Occurence	CDC27	TTN" "9/27"
30	AHNAK2	DSPP	0.0386137	3.09986	Co_Occurence	AHNAK2	DSPP" "8/26"
31	AHNAK2	KMT2C	0.0386137	3.09986	Co_Occurence	AHNAK2	KMT2C" "8/26"
34	KMT2C	MUC16	0.0423718	2.83654	Co_Occurence	KMT2C	MUC16" "12/33"
29	CDC27	NBPF10	0.0375572	0.139911	Mutually_Exclusive	CDC27	NBPF10" "1/41"
36	MUC16	MUC2	0.05726	2.81745	Co_Occurence	MUC16	MUC2" "10/33"

## Sheet: Grade1-MutsigCV_results
Table S3: MutSig CV results Grade1
rank	gene	longname	codelen	nnei	nncd	nsil	nmis	nstp	nspl	nind	nnon	npat	nsite	pCV	pCL	pFN	p	q
1	PIK3CA	phosphoinositide-3-kinase, catalytic, alpha polypeptide	3287	6	6	0	62	0	0	2	64	55	19	7.65749e-16	1e-05	0.00685	1e-16	9.431e-13
2	CBFB	core-binding factor, beta subunit	615	3	4	0	5	3	6	5	19	19	15	2.37149e-16	0.0362	0.0025	1e-16	9.431e-13
3	GATA3	GATA binding protein 3	1361	11	1	0	1	1	0	16	18	18	12	3.35983e-10	0.186	0.706	1.80608e-09	1.13554e-05
4	PABPC1	poly(A) binding protein, cytoplasmic 1	1973	13	2	5	19	0	0	1	20	13	13	1.76506e-06	0.000355556	0.224022	6.75042e-09	2.98314e-05
5	CDC27	cell division cycle 27 homolog (S. cerevisiae)	2565	2	5	12	24	2	1	1	28	21	19	2.31411e-06	1e-05	0.99525	7.9078e-09	2.98314e-05
6	PRG4	proteoglycan 4	4313	6	4	2	1	0	1	7	9	9	3	6.33017e-05	1e-05	0.98428	1.40406e-08	4.41391e-05
7	MAP3K1	mitogen-activated protein kinase kinase kinase 1	4615	11	8	1	5	3	1	22	31	20	29	1.45213e-08	0.153	0.973	5.13957e-08	0.00013849
8	STK39	serine threonine kinase 39 (STE20/SPS1 homolog, yeast)	1706	0	11	0	2	0	0	5	7	6	3	0.000292856	1e-05	0.99964	6.04712e-08	0.000142576
9	FEZ2	fasciculation and elongation protein zeta 2 (zygin II)	1177	3	6	0	3	1	1	0	5	5	3	0.000127332	0.0001	0.99999	2.44211e-07	0.000511812
10	ESX1	ESX homeobox 1	1236	2	0	0	6	0	0	1	7	6	5	0.000548545	0.00075	0.0005	6.94056e-07	0.00130913
11	SF3B1	splicing factor 3b, subunit 1, 155kDa	4035	12	10	0	11	1	0	0	12	8	8	0.00468745	1e-05	0.40652	8.37918e-07	0.0014368
12	KRTAP5-1	keratin associated protein 5-1	841	3	0	5	1	0	0	10	11	11	2	0.0112368	1e-05	0.17083	1.91042e-06	0.00289051
13	KRT1	keratin 1 (epidermolytic hyperkeratosis)	1970	3	3	2	5	1	0	3	9	9	5	0.00167836	1e-05	0.93592	1.99219e-06	0.00289051
14	CRIPAK	cysteine-rich PAK1 inhibitor	1345	0	0	14	18	0	0	10	28	13	20	0.0278937	1e-05	0.10596	4.48873e-06	0.00604761
15	NBPF1	neuroblastoma breakpoint family, member 1	3557	0	129	7	27	0	8	0	35	24	22	0.0331583	1e-05	0.99985	5.2786e-06	0.00663767
16	MUC16	mucin 16, cell surface associated	43858	1	97	38	85	1	19	1	106	41	91	0.00508012	8e-05	0.99931	7.87051e-06	0.00927835
17	CLCNKA	chloride channel Ka	2145	2	5	0	6	0	0	0	6	6	2	0.0582332	1e-05	0.60434	8.94242e-06	0.00992188
18	LZTR1	leucine-zipper-like transcription regulator 1	2902	4	14	0	0	0	0	6	6	6	1	0.0713832	1e-05	6e-05	1.08164e-05	0.0113344
19	GNAQ	guanine nucleotide binding protein (G protein), q polypeptide	1106	0	3	0	8	1	0	0	9	7	5	0.123843	1e-05	0.59385	1.80832e-05	0.0178015
20	QRICH2	glutamine rich 2	5067	7	10	5	12	1	1	4	18	12	14	0.0324196	1e-05	0.9948	1.88755e-05	0.0178015
21	CDH1	cadherin 1, type 1, E-cadherin (epithelial)	2712	2	5	1	1	3	0	2	6	6	6	8.38608e-06	1	0.141	2.89603e-05	0.0260119
22	DDX11	DEAD/H (Asp-Glu-Ala-Asp/His) box polypeptide 11 (CHL1-like helicase homolog, S. cerevisiae)	3027	0	31	2	13	1	0	0	14	11	6	0.222829	1e-05	0.85321	3.12279e-05	0.0267357
23	TMPRSS13	transmembrane protease, serine 13	1756	0	7	0	14	0	0	1	15	10	5	0.2334	1e-05	1	3.26011e-05	0.0267357
24	CTBP2	C-terminal binding protein 2	3074	1	3	5	3	0	0	3	6	5	4	0.0298326	0.00012	0.32793	3.71268e-05	0.0291786
25	TMEM14B	transmembrane protein 14B	373	5	2	2	4	0	0	0	4	4	1	0.00548686	0.00035	0.997283	4.02128e-05	0.0303398
26	PSG3	pregnancy specific beta-1-glycoprotein 3	1318	0	0	0	4	0	0	0	4	4	3	0.0688106	0.0001	0.62462	8.86744e-05	0.0643298
27	RBMXL1	RNA binding motif protein, X-linked-like 1	1288	2	0	0	4	0	0	0	4	4	2	0.0763499	0.0001	0.90977	9.75963e-05	0.0678598
28	DSPP	dentin sialophosphoprotein	3929	0	0	16	16	0	0	5	21	20	13	0.79018	1e-05	0.98877	0.000100735	0.0678598
29	TAS2R50	taste receptor, type 2, member 50	904	2	0	0	1	0	0	2	3	3	2	0.000758642	0.0091	0.533	0.000113888	0.069304
30	OTOP1	otopetrin 1	1861	6	1	1	6	1	0	0	7	7	5	0.0177529	0.001125	0.11315	0.00011728	0.069304
31	OR2L3	olfactory receptor, family 2, subfamily L, member 3	939	0	0	6	15	0	0	0	15	9	7	0.986266	1e-05	1	0.000123547	0.069304
32	AHNAK2	AHNAK nucleoprotein 2	17415	1	2	29	24	1	0	0	25	19	21	0.991594	1e-05	0.65542	0.000124161	0.069304
33	NBPF10	neuroblastoma breakpoint family, member 10	10994	0	36	10	37	0	0	0	37	21	17	0.998109	1e-05	0.30113	0.000124911	0.069304
34	FAM38A	family with sequence similarity 38, member A	7766	0	17	4	8	0	1	1	10	6	8	0.998226	1e-05	0.99262	0.000124925	0.069304
35	SLC28A3	solute carrier family 28 (sodium-coupled nucleoside transporter), member 3	2152	0	7	2	2	2	0	1	5	5	3	0.00337313	0.003	0.5793	0.000153403	0.0826711
36	MSH3	mutS homolog 3 (E. coli)	3545	0	9	0	8	0	1	3	12	8	8	0.0517737	0.00013	0.94738	0.000198945	0.0999993
37	BRD9	bromodomain containing 9	1996	0	18	2	3	1	1	0	5	5	3	0.167748	0.0001	0.04072	0.000201224	0.0999993
38	ESRRA	estrogen-related receptor alpha	1532	0	0	10	13	0	1	2	16	8	8	0.213644	8e-05	0.52028	0.000204704	0.0999993
39	TRIM48	tripartite motif-containing 48	697	10	0	0	6	0	0	0	6	4	2	0.172792	0.00036	0.01893	0.000206764	0.0999993

## Sheet: Grade2-cooccurance
	Table S4. Co-occuring or mutually exclusive mutations in Grade2 tumors
N	gene1	gene2	pValue	oddsRatio	Event	pair	event_ratio
1	RNF213	DCHS2	2.15768e-12	24.7085	Co_Occurence	DCHS2	RNF213" "19/24"
2	OBSCN	TTN	1.24129e-10	10.8122	Co_Occurence	OBSCN	TTN" "28/45"
3	MUC5B	OBSCN	1.35958e-10	14.4101	Co_Occurence	MUC5B	OBSCN" "21/33"
4	RNF213	DNHD1	2.10012e-10	17.1278	Co_Occurence	DNHD1	RNF213" "18/28"
5	DNHD1	TTN	6.35371e-10	12.1839	Co_Occurence	DNHD1	TTN" "24/45"
6	RNF213	OBSCN	2.09162e-09	12.9261	Co_Occurence	OBSCN	RNF213" "19/34"
7	DCHS2	DNHD1	3.24592e-09	14.0459	Co_Occurence	DCHS2	DNHD1" "17/30"
8	RNF213	TTN	9.99781e-09	10.592	Co_Occurence	RNF213	TTN" "22/47"
9	MUC5B	DNHD1	2.27198e-08	11.4163	Co_Occurence	DNHD1	MUC5B" "17/33"
10	OBSCN	DCHS2	2.46919e-08	10.7745	Co_Occurence	DCHS2	OBSCN" "18/36"
11	OBSCN	MUC16	3.61656e-08	8.36201	Co_Occurence	MUC16	OBSCN" "33/72"
12	DNHD1	OBSCN	9.93188e-08	9.25262	Co_Occurence	DNHD1	OBSCN" "18/38"
13	MUC5B	TTN	1.51632e-07	7.82033	Co_Occurence	MUC5B	TTN" "22/50"
14	DNAH9	TTN	2.28905e-07	7.97968	Co_Occurence	DNAH9	TTN" "21/50"
15	DNAH9	RNF213	2.59421e-07	10.191	Co_Occurence	DNAH9	RNF213" "15/33"
16	TTN	MUC16	2.85519e-07	5.09352	Co_Occurence	MUC16	TTN" "42/73"
17	RNF213	MUC5B	7.31579e-07	9.03492	Co_Occurence	MUC5B	RNF213" "15/35"
18	TTN	DCHS2	7.77211e-07	7.4143	Co_Occurence	DCHS2	TTN" "20/51"
19	TTN	HERC2	7.77211e-07	7.4143	Co_Occurence	HERC2	TTN" "20/51"
20	OBSCN	HERC2	2.05311e-06	7.57852	Co_Occurence	HERC2	OBSCN" "16/40"
21	DCHS2	DNAH9	2.43865e-06	8.42724	Co_Occurence	DCHS2	DNAH9" "14/35"
22	MUC5B	DCHS2	6.1359e-06	7.51508	Co_Occurence	DCHS2	MUC5B" "14/37"
23	MUC5B	HERC2	6.1359e-06	7.51508	Co_Occurence	HERC2	MUC5B" "14/37"
24	DNAH9	DNHD1	6.35903e-06	7.47068	Co_Occurence	DNAH9	DNHD1" "14/37"
25	DNAH9	MUC2	7.68977e-06	6.25507	Co_Occurence	DNAH9	MUC2" "17/46"
26	MUC5B	MUC16	8.13723e-06	5.94895	Co_Occurence	MUC16	MUC5B" "26/79"
27	HERC2	DCHS2	1.23436e-05	7.39991	Co_Occurence	DCHS2	HERC2" "13/36"
28	RNF213	HERC2	1.23436e-05	7.39991	Co_Occurence	HERC2	RNF213" "13/36"
29	RNF213	MUC16	1.84756e-05	6.15026	Co_Occurence	MUC16	RNF213" "24/80"
30	RNF213	AHNAK2	1.91159e-05	5.92327	Co_Occurence	AHNAK2	RNF213" "16/46"
31	RNF213	DSPP	5.77484e-05	5.41368	Co_Occurence	DSPP	RNF213" "15/46"
32	DNAH9	MUC5B	6.59061e-05	5.89418	Co_Occurence	DNAH9	MUC5B" "13/40"
33	MUC2	DNHD1	7.54347e-05	4.98291	Co_Occurence	DNHD1	MUC2" "16/49"
34	DNHD1	MUC16	9.76799e-05	4.71626	Co_Occurence	DNHD1	MUC16" "24/82"
35	AHNAK2	DCHS2	0.000107234	5.02081	Co_Occurence	AHNAK2	DCHS2" "15/48"
36	DCHS2	MUC16	0.000121669	5.05328	Co_Occurence	DCHS2	MUC16" "23/82"
37	MUC2	TTN	0.000150716	3.72925	Co_Occurence	MUC2	TTN" "23/62"
38	TTN	DSPP	0.00020072	3.82456	Co_Occurence	DSPP	TTN" "22/61"
39	AHNAK2	DNHD1	0.000271198	4.41576	Co_Occurence	AHNAK2	DNHD1" "15/50"
40	DCHS2	DSPP	0.000297763	4.5818	Co_Occurence	DCHS2	DSPP" "14/48"
41	OBSCN	DNAH9	0.000663719	4.26472	Co_Occurence	DNAH9	OBSCN" "13/47"
42	DSPP	OBSCN	0.0008491	3.63786	Co_Occurence	DSPP	OBSCN" "16/54"
43	HERC2	DNHD1	0.000939383	4.53285	Co_Occurence	DNHD1	HERC2" "11/42"
44	NBPF1	MUC4	0.00104976	3.21308	Co_Occurence	MUC4	NBPF1" "53/114"
45	MUC2	RNF213	0.00116448	4.10917	Co_Occurence	MUC2	RNF213" "14/51"
46	DSPP	DNHD1	0.00119832	4.05613	Co_Occurence	DNHD1	DSPP" "14/50"
47	DNAH9	AHNAK2	0.00123895	3.99917	Co_Occurence	AHNAK2	DNAH9" "14/51"
48	MUC5B	NBPF10	0.00125872	0.175688	Mutually_Exclusive	MUC5B	NBPF10" "3/103"
49	MUC5B	AHNAK2	0.00194617	3.56008	Co_Occurence	AHNAK2	MUC5B" "14/53"
50	AHNAK2	OBSCN	0.00198113	3.36401	Co_Occurence	AHNAK2	OBSCN" "16/56"
51	DNAH9	DSPP	0.00256071	3.65129	Co_Occurence	DNAH9	DSPP" "13/51"
52	CDH1	TP53	0.0030393	0.156346	Mutually_Exclusive	CDH1	TP53" "2/87"
53	HERC2	DNAH9	0.0031444	3.92904	Co_Occurence	DNAH9	HERC2" "10/43"
54	DNAH9	MUC16	0.00340515	3.19875	Co_Occurence	DNAH9	MUC16" "21/87"
55	MUC4	NBPF10	0.00522725	2.42425	Co_Occurence	MUC4	NBPF10" "59/113"
56	CDC27	DNHD1	0.00594669	3.08059	Co_Occurence	CDC27	DNHD1" "14/58"
57	CDC27	DCHS2	0.00972408	2.96225	Co_Occurence	CDC27	DCHS2" "13/58"
58	NBPF10	DNAH9	0.0132786	0.268809	Mutually_Exclusive	DNAH9	NBPF10" "4/99"
59	TTN	AHNAK2	0.0140033	2.43893	Co_Occurence	AHNAK2	TTN" "19/69"
60	MUC2	DCHS2	0.0142638	2.94817	Co_Occurence	DCHS2	MUC2" "12/55"
61	MUC16	NBPF10	0.0154951	0.47745	Mutually_Exclusive	MUC16	NBPF10" "22/128"
62	MUC16	HERC2	0.0183975	2.56726	Co_Occurence	HERC2	MUC16" "19/90"
63	DSPP	CDH1	0.0197416	0.26243	Mutually_Exclusive	CDH1	DSPP" "3/83"
64	TTN	PIK3CA	0.0219532	2.04343	Co_Occurence	PIK3CA	TTN" "32/91"
65	NBPF10	CRIPAK	0.0227113	2.38225	Co_Occurence	CRIPAK	NBPF10" "19/76"
66	TTN	NBPF10	0.024962	0.449828	Mutually_Exclusive	NBPF10	TTN" "12/111"
67	CDH1	CDC27	0.0259578	2.38365	Co_Occurence	CDC27	CDH1" "16/65"
68	NBPF10	CDC27	0.0286803	0.423603	Mutually_Exclusive	CDC27	NBPF10" "10/108"
69	TTN	CDC27	0.0304868	2.15881	Co_Occurence	CDC27	TTN" "20/73"
70	OBSCN	MUC2	0.0307237	2.4443	Co_Occurence	MUC2	OBSCN" "14/61"
71	AHNAK2	MUC16	0.0316433	2.05119	Co_Occurence	AHNAK2	MUC16" "26/92"
72	HERC2	MUC2	0.0318845	2.48566	Co_Occurence	HERC2	MUC2" "11/57"
73	DSPP	MUC4	0.035124	2.35877	Co_Occurence	DSPP	MUC4" "36/129"
74	MUC5B	MUC2	0.0353756	2.50326	Co_Occurence	MUC2	MUC5B" "12/58"
75	TTN	MUC4	0.0407744	0.528152	Mutually_Exclusive	MUC4	TTN" "33/150"
76	MUC2	MUC16	0.0485299	1.94185	Co_Occurence	MUC16	MUC2" "26/93"
77	DNAH9	PIK3CA	0.0539955	2.1136	Co_Occurence	DNAH9	PIK3CA" "18/91"

## Sheet: Grade2-Mutsigcv
Table S5: MUtSig CV results Grade2
rank	gene	longname	codelen	nnei	nncd	nsil	nmis	nstp	nspl	nind	nnon	npat	nsite	pCV	pCL	pFN	p	q
1	PIK3CA	phosphoinositide-3-kinase, catalytic, alpha polypeptide	3287	6	20	0	96	2	2	3	103	90	29	9.12481e-16	1e-05	1e-05	1e-16	6.28733e-13
2	CDC27	cell division cycle 27 homolog (S. cerevisiae)	2565	3	15	13	54	8	2	4	68	49	30	1e-16	1e-05	0.99977	1e-16	6.28733e-13
3	TP53	tumor protein p53	1955	2	12	1	32	8	1	3	44	43	33	6.87259e-16	5e-05	1e-05	1e-16	6.28733e-13
4	CDH1	cadherin 1, type 1, E-cadherin (epithelial)	2712	1	15	7	9	15	6	14	44	43	41	1e-16	0.33	0.982	1.66534e-15	7.85289e-12
5	GATA3	GATA binding protein 3	1361	0	5	1	5	0	1	22	28	27	19	1.99256e-13	0.0017	0.29	4.9738e-14	1.87632e-10
6	CBFB	core-binding factor, beta subunit	615	1	4	0	6	5	2	3	16	15	11	1.06913e-11	0.0055	0.3215	2.33669e-12	7.34576e-09
7	OVGP1	oviductal glycoprotein 1, 120kDa (mucin 9, oviductin)	2081	3	8	0	16	0	3	8	27	18	15	1.24565e-05	1e-05	1	2.96541e-09	7.99051e-06
8	CRIPAK	cysteine-rich PAK1 inhibitor	1345	0	0	21	26	0	0	21	47	36	16	4.84776e-05	1e-05	0.90878	1.08819e-08	2.56569e-05
9	TMEM14B	transmembrane protein 14B	373	5	3	4	8	0	0	0	8	8	1	0.000500672	1e-05	0.99994	1.00698e-07	0.00021104
10	NBPF1	neuroblastoma breakpoint family, member 1	3557	0	227	14	72	0	22	0	94	65	37	0.000629097	1e-05	0.99995	1.25091e-07	0.000235946
11	STK39	serine threonine kinase 39 (STE20/SPS1 homolog, yeast)	1706	2	24	0	2	0	1	10	13	11	4	0.0013862	1e-05	1	2.64683e-07	0.000453859
12	RHPN2	rhophilin, Rho GTPase binding protein 2	2120	8	22	1	8	2	5	0	15	14	9	0.00160534	1e-05	0.66002	3.04169e-07	0.000478102
13	LZTR1	leucine-zipper-like transcription regulator 1	2902	1	44	1	4	0	1	14	19	19	7	0.00508164	1e-05	5e-05	9.0428e-07	0.00131204
14	PRKCI	protein kinase C, iota	1859	0	7	2	13	1	2	1	17	13	12	0.000995134	5e-05	0.14838	1.543e-06	0.00207887
15	AMAC1L2	acyl-malonyl condensing enzyme 1-like 2	1023	6	2	1	14	0	0	0	14	12	7	0.0144373	1e-05	0.9671	2.41838e-06	0.00304103
16	OR52N5	olfactory receptor, family 52, subfamily N, member 5	979	0	0	0	0	0	0	3	3	3	2	0.000231981	0.001	0.85719	3.77586e-06	0.00445127
17	KRTAP4-5	keratin associated protein 4-5	550	1	1	2	9	0	0	5	14	10	7	0.0371626	1e-05	0.99999	5.87369e-06	0.00651704
18	C16orf3	chromosome 16 open reading frame 3	740	7	1	0	25	0	0	2	27	14	6	0.000492496	0.0005	0.999775	7.82407e-06	0.00819876
19	MAP3K1	mitogen-activated protein kinase kinase kinase 1	4615	9	23	1	11	2	3	19	35	26	32	8.7533e-06	0.044	0.993	9.12737e-06	0.00906107
20	IRF5	interferon regulatory factor 5	1595	0	3	0	1	0	0	4	5	5	2	0.00178352	0.000214286	0.984157	1.04493e-05	0.00983911
21	PKP2	plakophilin 2	2701	0	15	1	8	1	3	0	12	11	10	0.000803982	0.000566667	0.999967	1.09544e-05	0.00983911
22	RUNX1	runt-related transcription factor 1 (acute myeloid leukemia 1; aml1 oncogene)	1528	0	15	1	5	0	0	8	13	12	12	9.16512e-05	0.0269	0.1102	1.14783e-05	0.00984107
23	PARP4	poly (ADP-ribose) polymerase family, member 4	5306	1	45	5	30	0	12	0	42	30	25	0.0876637	1e-05	0.20434	1.31032e-05	0.0105661
24	CLIC6	chloride intracellular channel 6	2083	1	6	2	8	0	0	3	11	10	6	0.0300372	3e-05	0.99849	1.34443e-05	0.0105661
25	ESX1	ESX homeobox 1	1236	1	4	2	16	0	0	0	16	13	7	0.0985893	1e-05	0.99622	1.46205e-05	0.0110309
26	NEFH	neurofilament, heavy polypeptide 200kDa	3079	0	6	34	5	0	0	18	23	23	3	0.10493	1e-05	0.96017	1.54955e-05	0.0112414
27	AKT1	v-akt murine thymoma viral oncogene homolog 1	1505	0	17	1	16	0	0	0	16	16	4	0.154443	1e-05	1e-05	2.22101e-05	0.0155158
28	QRICH2	glutamine rich 2	5067	4	23	9	18	0	0	8	26	20	16	0.170513	1e-05	0.99905	2.43525e-05	0.0159993
29	NXF1	nuclear RNA export factor 1	2159	0	5	1	7	0	4	0	11	7	8	0.0287279	0.00109	0.02186	2.45986e-05	0.0159993
30	IGFBP2	insulin-like growth factor binding protein 2, 36kDa	993	0	1	0	1	0	2	2	5	5	4	4.58249e-05	0.036	0.886	2.9059e-05	0.0179726
31	RBBP6	retinoblastoma binding protein 6	5499	0	9	9	6	0	2	3	11	8	9	0.209876	4e-05	0.04617	2.95383e-05	0.0179726
32	LILRA6	leukocyte immunoglobulin-like receptor, subfamily A (with TM domain), member 6	1474	1	8	3	13	0	0	0	13	13	8	0.234874	1e-05	0.92698	3.27922e-05	0.019329
33	SEPN1	selenoprotein N, 1	1823	0	18	2	6	0	0	0	6	6	1	0.24827	1e-05	1	3.45249e-05	0.0197336
34	KRT1	keratin 1 (epidermolytic hyperkeratosis)	1970	3	4	5	7	0	0	3	10	10	6	0.267504	1e-05	0.88457	3.69999e-05	0.0202208
35	KRTAP4-3	keratin associated protein 4-3	590	2	0	0	6	0	0	2	8	8	4	0.0138175	6e-05	0.99894	3.81336e-05	0.0202208
36	SRP68	signal recognition particle 68kDa	2242	1	18	2	6	0	2	0	8	6	5	0.093315	3e-05	0.35109	3.85935e-05	0.0202208
37	RBMX	RNA binding motif protein, X-linked	1274	0	9	11	22	0	0	2	24	21	7	0.357585	1e-05	0.02599	4.84217e-05	0.0240333
38	KRTAP5-1	keratin associated protein 5-1	841	3	0	10	0	0	0	12	12	12	2	0.362004	1e-05	0.1819	4.89756e-05	0.0240333
39	PER3	period homolog 3 (Drosophila)	3688	0	16	3	17	1	0	3	21	15	17	0.0136196	0.00016	0.9374	4.96925e-05	0.0240333
40	TRIM48	tripartite motif-containing 48	697	0	6	0	11	0	0	0	11	8	2	0.413217	1e-05	0.0286	5.53575e-05	0.0261038
41	BCLAF1	BCL2-associated transcription factor 1	2807	0	16	1	16	0	1	0	17	16	10	0.460375	1e-05	0.74274	6.11776e-05	0.0281447
42	KRTAP9-9	keratin associated protein 9-9	514	2	2	2	5	0	0	0	5	5	1	0.479454	1e-05	0.97033	6.35183e-05	0.0285257
43	MUC16	mucin 16, cell surface associated	43858	1	286	112	239	8	45	0	292	99	184	0.491979	1e-05	0.9999	6.50507e-05	0.0285345
44	DGKZ	diacylglycerol kinase, zeta 104kDa	3926	0	32	8	17	0	2	0	19	18	10	0.602203	1e-05	0.99573	7.84074e-05	0.0306518
45	PRG4	proteoglycan 4	4313	13	4	13	3	0	0	13	16	16	4	0.638075	1e-05	0.99857	8.27088e-05	0.0306518
46	TMPRSS13	transmembrane protease, serine 13	1756	0	21	1	15	0	2	0	17	10	7	0.670995	1e-05	0.96539	8.66384e-05	0.0306518
47	FOXO3	forkhead box O3	2046	0	5	2	2	0	0	2	4	4	2	0.070569	0.0001	0.85086	9.07623e-05	0.0306518
48	FMN2	formin 2	5237	0	37	14	23	0	0	4	27	22	18	0.746591	1e-05	0.99995	9.56022e-05	0.0306518
49	CSPG4	chondroitin sulfate proteoglycan 4	7008	0	6	16	24	1	0	0	25	22	18	0.749018	1e-05	0.11966	9.58887e-05	0.0306518
50	ABCD1	ATP-binding cassette, sub-family D (ALD), member 1	2323	2	6	0	12	2	0	0	14	8	6	0.819193	1e-05	0.97418	0.000104139	0.0306518
51	DDX11	DEAD/H (Asp-Glu-Ala-Asp/His) box polypeptide 11 (CHL1-like helicase homolog, S. cerevisiae)	3027	0	55	7	18	0	1	1	20	17	12	0.822127	1e-05	0.63682	0.000104482	0.0306518
52	RPTN	repetin	2371	3	1	0	16	0	0	0	16	7	6	0.824725	1e-05	0.99824	0.000104787	0.0306518
53	CEL	carboxyl ester lipase (bile salt-stimulated lipase)	2315	0	11	7	9	0	0	2	11	10	6	0.828565	1e-05	0.9999	0.000105236	0.0306518
54	EIF4ENIF1	eukaryotic translation initiation factor 4E nuclear import factor 1	3044	2	24	4	11	0	1	0	12	10	9	0.836699	0.00017	0.06038	0.000106187	0.0306518
55	NBPF9	neuroblastoma breakpoint family, member 9	2909	7	34	6	9	0	0	0	9	9	4	0.867662	1e-05	0.96909	0.000109802	0.0306518
56	NBPF14	neuroblastoma breakpoint family, member 14	2852	0	49	10	19	0	2	0	21	19	11	0.915689	1e-05	0.03392	0.000115386	0.0306518
57	KRTAP5-5	keratin associated protein 5-5	718	0	1	44	22	0	0	6	28	26	6	0.922288	1e-05	1	0.000116151	0.0306518
58	PAK2	p21 (CDKN1A)-activated kinase 2	1636	0	24	27	15	0	1	0	16	15	7	0.953921	1e-05	1	0.000119813	0.0306518
59	KRTAP4-11	keratin associated protein 4-11	592	0	0	13	31	0	0	0	31	23	8	0.96314	1e-05	0.99985	0.000120879	0.0306518
60	KIAA0802	KIAA0802	4839	0	19	6	15	0	0	0	15	13	11	0.963886	0.00016	0.01359	0.000120965	0.0306518
61	AHNAK2	AHNAK nucleoprotein 2	17415	3	6	28	51	2	0	0	53	42	41	0.981861	1e-05	0.41157	0.000123039	0.0306518
62	HERC2	hect domain and RLD 2	14873	1	82	32	38	0	8	5	51	34	34	0.986234	1e-05	0.52214	0.000123543	0.0306518
63	PABPC3	poly(A) binding protein, cytoplasmic 3	1900	0	1	10	28	0	0	0	28	18	20	0.988632	1e-05	0.97102	0.00012382	0.0306518
64	SPRR3	small proline-rich protein 3	530	0	1	29	4	0	0	9	13	12	5	0.991429	1e-05	0.01374	0.000124142	0.0306518
65	LYST	lysosomal trafficking regulator	11610	1	60	3	21	1	3	0	25	13	20	0.992959	2e-05	0.06851	0.000124318	0.0306518
66	DNAH12	dynein, axonemal, heavy chain 12	9554	2	43	1	24	1	5	2	32	17	30	0.995531	0.39813	1e-05	0.000124615	0.0306518
67	RPRD2	regulation of nuclear pre-mRNA domain containing 2	4429	0	11	4	8	0	0	0	8	8	4	0.995772	1e-05	0.18837	0.000124643	0.0306518
68	ZNF814	zinc finger protein 814	2579	0	3	16	17	0	0	0	17	17	1	0.998157	1e-05	0.99911	0.000124917	0.0306518
69	MUC2	mucin 2, oligomeric mucus/gel-forming	8640	0	54	49	56	2	2	0	60	44	45	0.998283	1e-05	0.99999	0.000124932	0.0306518
70	ARMC4	armadillo repeat containing 4	3212	0	28	9	18	1	1	0	20	14	13	0.99875	1e-05	7e-05	0.000124985	0.0306518
71	NOTCH2	Notch homolog 2 (Drosophila)	7548	1	87	1	32	0	2	5	39	25	23	0.999086	1e-05	1	0.000125024	0.0306518
72	CHADL	chondroadherin-like	2395	0	5	7	5	1	0	0	6	6	6	0.999593	1	1e-05	0.000125082	0.0306518
73	ATXN1	ataxin 1	2511	0	25	2	9	0	0	0	9	9	6	0.999827	1e-05	0.99993	0.000125109	0.0306518
74	NBPF10	neuroblastoma breakpoint family, member 10	10994	0	99	22	100	0	0	0	100	70	23	0.999899	1e-05	0.89023	0.000125118	0.0306518
75	ZNF285	zinc finger protein 285	1793	0	5	19	21	0	0	1	22	16	9	0.999911	1e-05	0.99998	0.000125119	0.0306518
76	DSPP	dentin sialophosphoprotein	3929	0	7	63	40	1	0	12	53	38	30	1	1e-05	0.99917	0.000125129	0.0306518
77	LOC441056		5835	0	7	3	22	1	0	0	23	16	18	1	1e-05	1	0.000125129	0.0306518
78	MEGF9	multiple EGF-like-domains 9	1948	0	6	2	1	6	0	0	7	7	3	0.00674335	0.0009	0.87715	0.00014953	0.0361595
79	BRD7	bromodomain containing 7	2025	0	2	0	4	0	2	0	6	6	6	0.000421281	1	0.023	0.00021591	0.0515505
80	PABPC1	poly(A) binding protein, cytoplasmic 1	1973	0	14	11	33	0	0	2	35	22	22	0.205404	3e-05	0.60648	0.000242235	0.057113
81	RYK	RYK receptor-like tyrosine kinase	1889	11	13	0	2	0	1	6	9	9	5	0.14012	9e-05	0.99894	0.000247385	0.0574662
82	GNAQ	guanine nucleotide binding protein (G protein), q polypeptide	1106	0	9	0	7	2	1	0	10	8	6	0.354081	6e-05	0.52407	0.000249827	0.0574662
83	SLC5A10	solute carrier family 5 (sodium/glucose cotransporter), member 10	4189	6	16	1	5	0	1	8	14	14	6	0.146425	1e-05	0.99278	0.000257549	0.0585287
84	ERBB2	v-erb-b2 erythroblastic leukemia viral oncogene homolog 2, neuro/glioblastoma derived oncogene homolog (avian)	4158	0	14	0	10	0	1	0	11	10	7	0.299874	0.00045	0.08974	0.000279191	0.0621505
85	CDC42EP1	CDC42 effector protein (Rho GTPase binding) 1	1188	3	3	0	2	0	0	3	5	5	2	0.601826	1e-05	0.98496	0.000280076	0.0621505
86	ABCF1	ATP-binding cassette, sub-family F (GCN20), member 1	2638	0	13	11	8	0	2	1	11	11	8	0.43701	3e-05	0.97383	0.000302821	0.0664163
87	MAP2K4	mitogen-activated protein kinase kinase 4	1242	1	22	1	9	1	1	6	17	16	17	5.63738e-05	1	0.2	0.00030869	0.0669255
88	COL4A4	collagen, type IV, alpha 4	5271	0	53	4	11	0	5	0	16	12	15	0.913499	0.04267	0.00016	0.000315288	0.0675792
89	RRP8	ribosomal RNA processing 8, methyltransferase, homolog (yeast)	1486	3	3	0	4	1	1	0	6	6	5	0.01243	0.0648	0.0033	0.000327701	0.0694506
90	NBPF15	neuroblastoma breakpoint family, member 15	2073	19	8	0	10	0	0	0	10	10	4	0.436729	2e-05	0.85487	0.000348371	0.0721964
91	KRT8	keratin 8	1484	0	13	12	8	0	0	1	9	7	4	0.765717	2e-05	1	0.00034897	0.0721964
92	STIL	SCL/TAL1 interrupting locus	3933	3	13	2	11	0	2	0	13	10	11	0.515564	0.00104	0.026	0.00035214	0.0721964
93	MADCAM1	mucosal vascular addressin cell adhesion molecule 1	1168	0	5	2	18	0	0	1	19	19	6	0.116728	8e-05	0.98423	0.000358186	0.0726463
94	SF3B1	splicing factor 3b, subunit 1, 155kDa	4035	0	30	1	14	0	1	0	15	13	11	0.828229	4e-05	0.13283	0.00037486	0.0750933
95	ACOT8	acyl-CoA thioesterase 8	1147	0	2	0	1	0	3	0	4	4	4	0.000378214	NaN	NaN	0.000378214	0.0750933
96	MBD2	methyl-CpG binding domain protein 2	1473	1	9	2	1	0	0	4	5	5	2	0.0807786	0.0001875	0.9057	0.000387234	0.0760834
97	C4orf50	chromosome 4 open reading frame 50	859	0	24	1	7	1	0	0	8	8	5	0.648299	3e-05	0.99659	0.00043389	0.0843714
98	CTBP2	C-terminal binding protein 2	3074	4	21	15	17	2	1	3	23	18	15	0.0249495	0.00205	0.1155	0.000481983	0.0922064
99	COLEC12	collectin sub-family member 12	2265	1	14	1	8	0	2	0	10	10	6	0.487317	8e-05	0.13279	0.000483959	0.0922064
100	OR5H14	olfactory receptor, family 5, subfamily H, member 14	933	4	0	2	5	0	0	0	5	5	2	0.329756	3e-05	0.90554	0.000507052	0.0956402
101	FAM47A	family with sequence similarity 47, member A	2379	0	1	5	16	1	0	0	17	14	11	0.973006	2e-05	0.88143	0.000531789	0.0993129
102	CSTF3	cleavage stimulation factor, 3' pre-RNA, subunit 3, 77kDa	2323	4	14	0	7	0	1	0	8	6	6	0.711372	7e-05	0.95222	0.000543154	0.100441
103	TBC1D29	TBC1 domain family, member 29	473	0	9	7	7	0	1	0	8	8	5	0.011023	0.0019	0.9488	0.000573917	0.104442
104	TTBK2	tau tubulin kinase 2	3791	1	24	8	5	0	3	0	8	8	4	0.885147	2e-05	0.92086	0.000575868	0.104442

## Sheet: Grade3-Mutsigcv
Table S6: MUtSig CV results Grade3
rank	gene	longname	codelen	nnei	nncd	nsil	nmis	nstp	nspl	nind	nnon	npat	nsite	pCV	pCL	pFN	p	q
1	TP53	tumor protein p53	1956	1	20	2	65	18	6	28	117	113	90	1e-16	0.00158	1e-05	1e-16	9.431e-13
2	CDC27	cell division cycle 27 homolog (S. cerevisiae)	2565	1	19	20	73	10	4	3	90	55	45	5.7588e-14	1e-05	0.95281	1e-16	9.431e-13
3	PIK3CA	phosphoinositide-3-kinase, catalytic, alpha polypeptide	3288	0	27	0	41	0	1	1	43	38	18	0.00014104	1e-05	0.00247	3.01535e-08	0.000189585
4	STK39	serine threonine kinase 39 (STE20/SPS1 homolog, yeast)	1707	0	33	0	4	0	2	7	13	12	7	0.000668129	1e-05	0.99956	1.3245e-07	0.000533619
5	CDH1	cadherin 1, type 1, E-cadherin (epithelial)	2712	2	18	9	8	3	2	8	21	21	21	7.1605e-09	1	0.723	1.41454e-07	0.000533619
6	PABPC1	poly(A) binding protein, cytoplasmic 1	1973	1	14	9	21	3	0	5	29	16	17	0.000242867	4e-05	0.43967	2.33474e-07	0.000733965
7	CTBP2	C-terminal binding protein 2	3074	1	14	6	18	2	0	5	25	17	17	0.00047883	9e-05	0.16946	1.17434e-06	0.00316435
8	OVGP1	oviductal glycoprotein 1, 120kDa (mucin 9, oviductin)	2081	0	12	3	13	0	6	4	23	13	15	1.911e-05	0.0029	0.9997	1.60908e-06	0.0037938
9	FOXO3	forkhead box O3	2045	1	9	3	0	0	0	5	5	5	2	0.0126473	1e-05	0.99932	2.13527e-06	0.00415643
10	CRIPAK	cysteine-rich PAK1 inhibitor	1345	0	0	20	31	0	0	12	43	25	20	0.0130779	1e-05	0.46772	2.2036e-06	0.00415643
11	EME1	essential meiotic endonuclease 1 homolog 1 (S. pombe)	1963	0	3	0	7	0	0	4	11	8	8	8.91452e-05	0.00095	0.6855	2.81014e-06	0.00481862
12	KRTAP5-5	keratin associated protein 5-5	718	0	3	33	14	0	0	15	29	25	11	0.0354238	1e-05	1	5.61584e-06	0.00882716
13	SLC35F5	solute carrier family 35, member F5	1634	2	17	2	1	3	2	5	11	6	8	0.0671104	1e-05	0.01018	1.02104e-05	0.0148145
14	LZTR1	leucine-zipper-like transcription regulator 1	2903	1	46	1	7	0	1	9	17	17	9	0.0850921	1e-05	8e-05	1.27442e-05	0.0160607
15	RTKN2	rhotekin 2	1876	0	23	4	7	1	1	4	13	11	10	0.0121847	4e-05	0.45095	1.27722e-05	0.0160607
16	NBPF1	neuroblastoma breakpoint family, member 1	3557	0	299	18	75	0	19	0	94	57	42	0.0997935	1e-05	0.99985	1.4787e-05	0.0168061
17	PHACTR4	phosphatase and actin regulator 4	2217	5	36	6	4	0	1	4	9	9	7	0.102402	1e-05	0.09707	1.5147e-05	0.0168061
18	PANK3	pantothenate kinase 3	1138	2	7	2	7	1	0	0	8	8	3	0.143145	1e-05	0.25325	2.06942e-05	0.0216852
19	ESX1	ESX homeobox 1	1236	2	1	0	9	0	0	2	11	8	7	0.0179989	1e-05	0.83786	2.56084e-05	0.0242499
20	FOXD4L1	forkhead box D4-like 1	1231	5	1	2	17	0	0	0	17	13	9	0.180779	1e-05	0.04507	2.57129e-05	0.0242499
21	RBMX	RNA binding motif protein, X-linked	1274	0	12	13	43	0	0	2	45	30	16	0.194982	1e-05	0.66017	2.75856e-05	0.0247771
22	NOTCH4	Notch homolog 4 (Drosophila)	6136	0	48	15	14	2	3	1	20	14	16	0.26292	1e-05	0.08435	3.64113e-05	0.0296571
23	MST1	macrophage stimulating 1 (hepatocyte growth factor-like)	2343	0	14	18	16	0	6	1	23	15	12	0.277151	1e-05	0.99645	3.8236e-05	0.0296571
24	RPTN	repetin	2371	0	4	3	18	0	0	2	20	12	9	0.310059	1e-05	0.99535	4.24282e-05	0.0296571
25	CYP2A7	cytochrome P450, family 2, subfamily A, polypeptide 7	1528	0	14	1	15	1	0	0	16	12	8	0.311199	1e-05	0.98939	4.25728e-05	0.0296571
26	AMAC1L3	acyl-malonyl condensing enzyme 1-like 3	1029	37	2	0	11	0	0	0	11	8	6	0.313957	1e-05	0.59036	4.29224e-05	0.0296571
27	PRG4	proteoglycan 4	4315	1	18	11	6	0	1	10	17	16	8	0.321524	1e-05	0.99876	4.38804e-05	0.0296571
28	SLC12A2	solute carrier family 12 (sodium/potassium/chloride transporters), member 2	3743	0	50	2	2	0	5	3	10	8	6	0.322668	1e-05	0.99975	4.4025e-05	0.0296571
29	MUC16	mucin 16, cell surface associated	43858	1	319	163	281	3	54	4	342	100	210	0.436567	1e-05	0.99874	5.82457e-05	0.0357955
30	RHPN2	rhophilin, Rho GTPase binding protein 2	2120	3	37	1	10	3	5	0	18	13	12	0.0160634	0.000325	0.655625	5.88842e-05	0.0357955
31	AKT1	v-akt murine thymoma viral oncogene homolog 1	1505	0	29	0	9	0	1	0	10	10	4	0.463234	1e-05	0.00032	6.15288e-05	0.0357955
32	KRT8	keratin 8	1484	0	13	14	15	0	0	0	15	13	6	0.466847	1e-05	1	6.19724e-05	0.0357955
33	SIGLEC10	sialic acid binding Ig-like lectin 10	2137	1	15	11	15	0	1	0	16	11	10	0.472173	9e-05	0.31408	6.26259e-05	0.0357955
34	NEFH	neurofilament, heavy polypeptide 200kDa	3079	0	3	23	4	0	0	11	15	14	6	0.50572	1e-05	0.43441	6.67282e-05	0.0363106
35	FAM136A	family with sequence similarity 136, member A	429	0	21	8	23	0	0	0	23	12	10	0.563625	1e-05	0.04183	7.37576e-05	0.0363106
36	PAK2	p21 (CDKN1A)-activated kinase 2	1637	1	26	15	12	0	1	0	13	13	7	0.598676	1e-05	1	7.79833e-05	0.0363106
37	TSFM	Ts translation elongation factor, mitochondrial	2046	8	7	3	12	0	0	0	12	7	3	0.0533975	2e-05	1	8.30311e-05	0.0363106
38	UGT2B11	UDP glucuronosyltransferase 2 family, polypeptide B11	1613	4	4	3	8	0	1	0	9	8	5	0.760723	1e-05	0.31033	9.72692e-05	0.0363106
39	KRTAP4-11	keratin associated protein 4-11	592	8	1	5	25	0	0	1	26	15	12	0.785627	1e-05	0.99976	0.0001002	0.0363106
40	DISC1	disrupted in schizophrenia 1	3457	0	47	2	16	0	2	0	18	10	11	0.817654	1e-05	0.47115	0.000103959	0.0363106
41	FMN2	formin 2	5237	3	56	21	19	1	2	3	25	18	17	0.827836	1e-05	0.99926	0.000105151	0.0363106
42	SPRR3	small proline-rich protein 3	530	0	18	22	1	1	0	13	15	15	3	0.863445	1e-05	0.01292	0.00010931	0.0363106
43	LDHAL6B	lactate dehydrogenase A-like 6B	1240	0	4	12	25	0	0	0	25	11	12	0.898284	1e-05	0.98361	0.000113365	0.0363106
44	APOB48R	apolipoprotein B receptor	3315	0	2	11	4	0	0	3	7	6	4	0.900041	1e-05	0.66551	0.000113569	0.0363106
45	TCF25	transcription factor 25 (basic helix-loop-helix)	2103	0	70	0	0	0	5	4	9	8	5	0.917942	1e-05	0.96862	0.000115647	0.0363106
46	FZD6	frizzled homolog 6 (Drosophila)	2160	1	14	9	6	0	0	0	6	6	3	0.927865	1e-05	0.99637	0.000116798	0.0363106
47	AHNAK2	AHNAK nucleoprotein 2	17414	0	3	80	104	1	0	2	107	48	92	0.941126	1e-05	0.43857	0.000118333	0.0363106
48	CCDC64B	coiled-coil domain containing 64B	1561	4	4	2	6	0	0	0	6	5	4	0.951825	0.00057	0.00373	0.000119571	0.0363106
49	PTEN	phosphatase and tensin homolog (mutated in multiple advanced cancers 1)	1560	0	17	0	5	1	2	5	13	12	12	4.74217e-05	0.187	0.976	0.000121918	0.0363106
50	NBPF14	neuroblastoma breakpoint family, member 14	2852	0	75	8	20	2	2	0	24	16	17	0.979548	1e-05	0.06404	0.000122773	0.0363106
51	FAM22D	family with sequence similarity 22, member D	1698	1	6	0	7	0	0	0	7	5	4	0.99022	2e-05	0.03523	0.000124003	0.0363106
52	ARMC4	armadillo repeat containing 4	3212	1	36	11	14	0	0	0	14	14	7	0.991714	0.00016	0.00022	0.000124175	0.0363106
53	NBPF9	neuroblastoma breakpoint family, member 9	2909	2	66	6	12	0	0	0	12	9	6	0.992701	1e-05	0.99227	0.000124289	0.0363106
54	PABPC3	poly(A) binding protein, cytoplasmic 3	1900	0	2	43	82	4	0	3	89	31	42	0.995721	1e-05	1	0.000124636	0.0363106
55	CNDP2	CNDP dipeptidase 2 (metallopeptidase M20 family)	1479	1	32	9	6	0	0	0	6	6	3	0.998595	0.00043	0.00642	0.000124967	0.0363106
56	ZNF814	zinc finger protein 814	2579	0	6	13	12	0	0	1	13	13	3	0.999571	1e-05	0.99697	0.00012508	0.0363106
57	TRIM49	tripartite motif-containing 49	1383	0	5	3	7	0	0	0	7	6	3	0.999797	1e-05	0.57282	0.000125106	0.0363106
58	DSPP	dentin sialophosphoprotein	3930	0	3	57	29	0	0	10	39	32	22	0.999816	1e-05	0.98967	0.000125108	0.0363106
59	CHADL	chondroadherin-like	2395	3	10	1	4	0	0	1	5	5	5	0.999848	1	1e-05	0.000125112	0.0363106
60	MUC12	mucin 12, cell surface associated	16054	0	55	23	84	1	1	0	86	41	67	0.999859	1e-05	0.96663	0.000125113	0.0363106
61	ZNF285	zinc finger protein 285	1793	0	8	16	20	0	0	0	20	15	8	0.999926	1e-05	0.99925	0.000125121	0.0363106
62	NBPF10	neuroblastoma breakpoint family, member 10	10994	0	121	15	61	0	0	0	61	43	24	0.999997	1e-05	0.9671	0.000125129	0.0363106
63	NOTCH2	Notch homolog 2 (Drosophila)	7548	5	106	4	14	1	0	1	16	13	11	0.999998	1e-05	0.99965	0.000125129	0.0363106
64	MICAL3	microtubule associated monoxygenase, calponin and LIM domain containing 3	6875	1	77	9	17	0	1	1	19	12	16	0.999998	2e-05	0.33325	0.000125129	0.0363106
65	MLL3	myeloid/lymphoid or mixed-lineage leukemia 3	14968	0	207	11	23	4	10	4	41	28	33	1	5e-05	0.104	0.000125129	0.0363106
66	IRF5	interferon regulatory factor 5	1595	0	4	0	2	0	0	3	5	5	3	0.0560659	0.000166667	0.946333	0.000131907	0.0375682
67	TMEM204	transmembrane protein 204	693	1	0	0	5	0	0	0	5	5	3	0.00573217	0.0018	0.9869	0.00013535	0.0375682
68	TMEM14B	transmembrane protein 14B	373	3	5	5	12	0	0	0	12	11	4	0.000217977	0.017	1	0.000135438	0.0375682
69	CDKN1B	cyclin-dependent kinase inhibitor 1B (p27, Kip1)	613	1	2	0	3	0	0	1	4	4	2	0.0157579	0.0008	0.98485	0.000172505	0.0471564

## Sheet: ST-7
Table S7-Driver genes identified by MutSigCV across tumor subtypes
rank	gene	longname	codelen	nnei	nncd	nsil	nmis	nstp	nspl	nind	nnon	npat	nsite	pCV	pCL	pFN	p	q	Significant In
1	TP53	tumor protein p53	1957	9	8	2	31	7	2	14	54	54	45	3.44309e-16	0.02832	1e-05	1e-16	1.8862e-12	TN
2	CDC27	cell division cycle 27 homolog (S. cerevisiae)	2565	2	9	6	36	4	1	1	42	23	29	1.03125e-10	2e-05	0.99943	2.42251e-13	2.28467e-09	TN
3	CTBP2	C-terminal binding protein 2	3074	5	6	7	11	1	1	6	19	11	10	5.51574e-05	1e-05	0.54168	1.23102e-08	7.73981e-05	TN
4	STK39	serine threonine kinase 39 (STE20/SPS1 homolog, yeast)	1707	1	16	1	2	0	2	4	8	7	5	2.04664e-05	0.00032	0.99456	2.6568e-07	0.00125282	TN
5	NEFH	neurofilament, heavy polypeptide 200kDa	3079	0	2	17	1	0	0	10	11	10	3	0.0129652	1e-05	0.84965	2.18572e-06	0.00824541	TN
6	AMAC1L2	acyl-malonyl condensing enzyme 1-like 2	1023	31	1	0	9	0	0	0	9	9	4	0.000945279	8e-05	0.97078	3.11587e-06	0.00979526	TN
7	TSFM	Ts translation elongation factor, mitochondrial	2046	3	6	2	12	0	0	0	12	6	4	0.00263124	0.0001	0.99994	6.21441e-06	0.0167452	TN
8	NBPF1	neuroblastoma breakpoint family, member 1	3557	0	144	14	32	0	8	0	40	22	26	0.0560655	1e-05	0.90388	8.63081e-06	0.0203493	TN
9	FAM189A2	family with sequence similarity 189, member A2	1405	0	3	1	3	0	4	0	7	7	4	1.05116e-06	1	0.897	1.5521e-05	0.0310245	TN
10	PTEN	phosphatase and tensin homolog (mutated in multiple advanced cancers 1)	1559	1	10	0	4	0	2	5	11	9	11	1.22382e-06	1	0.883	1.78844e-05	0.0310245	TN
11	MTCH2	mitochondrial carrier homolog 2 (C. elegans)	963	0	15	7	11	2	0	0	13	6	7	0.123915	1e-05	0.15152	1.8093e-05	0.0310245	TN
12	KRTAP5-8	keratin associated protein 5-8	568	3	1	0	3	0	0	3	6	5	4	2.62514e-05	0.064	0.534	2.74907e-05	0.0399163	TN
13	RHPN2	rhophilin, Rho GTPase binding protein 2	2121	3	26	2	7	2	7	0	16	11	12	5.25444e-05	0.034	0.173	2.7511e-05	0.0399163	TN
14	RBMX	RNA binding motif protein, X-linked	1274	0	5	6	12	0	0	2	14	10	5	0.276373	1e-05	0.42346	3.81365e-05	0.0487646	TN
15	OVGP1	oviductal glycoprotein 1, 120kDa (mucin 9, oviductin)	2081	8	6	1	13	0	3	3	19	7	12	0.000127911	0.017	1	3.87801e-05	0.0487646	TN
1	TP53	tumor protein p53	1955	10	5	0	18	9	2	2	31	29	29	1e-16	0.353333	0.001	1e-16	1.8862e-12	ER/PR+veHer2+ve
2	PIK3CA	phosphoinositide-3-kinase, catalytic, alpha polypeptide	3288	11	9	0	22	0	1	0	23	23	7	9.19376e-10	1e-05	0.0008	3.06311e-13	2.88882e-09	ER/PR+veHer2+ve
3	CRIPAK	cysteine-rich PAK1 inhibitor	1345	10	0	3	5	0	0	6	11	7	4	0.00942555	1e-05	0.04951	1.61905e-06	0.0101795	ER/PR+veHer2+ve
4	CDC27	cell division cycle 27 homolog (S. cerevisiae)	2565	2	3	7	14	3	0	0	17	16	14	1.82492e-05	0.022	0.73	7.11731e-06	0.0268584	ER/PR+veHer2+ve
5	LZTR1	leucine-zipper-like transcription regulator 1	2903	7	14	0	0	0	0	5	5	5	1	0.0456394	1e-05	0.00021	7.11971e-06	0.0268584	ER/PR+veHer2+ve
6	MUC16	mucin 16, cell surface associated	43858	1	75	59	115	2	18	2	137	40	113	0.0268746	2e-05	0.73107	1.58487e-05	0.047681	ER/PR+veHer2+ve
7	CBFB	core-binding factor, beta subunit	615	5	4	0	1	2	1	1	5	5	3	0.000733293	0.00675	0.06485	1.76952e-05	0.047681	ER/PR+veHer2+ve
1	TP53	tumor protein p53	1953	93	2	0	9	3	0	1	13	13	13	3.93688e-16	1	0.000666667	1e-16	1.8862e-12	ER/PR-veHer2+ve
2	KRTAP5-1	keratin associated protein 5-1	841	3	0	0	0	0	0	3	3	3	1	4.86876e-08	0.001	0.22929	1.2048e-09	1.13625e-05	ER/PR-veHer2+ve
3	LZTR1	leucine-zipper-like transcription regulator 1	2902	10	5	0	0	0	0	4	4	4	1	0.000271984	0.0001	0.00099	5.00996e-07	0.00314993	ER/PR-veHer2+ve
4	CRIPAK	cysteine-rich PAK1 inhibitor	1345	0	0	3	8	0	0	4	12	4	10	2.73005e-05	0.0145	0.1344	1.72811e-06	0.00814891	ER/PR-veHer2+ve
5	NBPF1	neuroblastoma breakpoint family, member 1	3557	0	55	0	19	0	4	0	23	10	15	0.0150713	1e-05	0.98335	2.51809e-06	0.00949925	ER/PR-veHer2+ve
1	PIK3CA	phosphoinositide-3-kinase, catalytic, alpha polypeptide	3287	6	25	1	162	1	2	5	170	151	40	1.08711e-15	1e-05	1e-05	1e-16	3.7724e-13	ER/PR+veHer2-ve
2	CDC27	cell division cycle 27 homolog (S. cerevisiae)	2565	3	25	27	87	10	3	6	106	73	42	1e-16	1e-05	0.99933	1e-16	3.7724e-13	ER/PR+veHer2-ve
3	TP53	tumor protein p53	1955	2	18	2	36	8	1	15	60	59	48	1.50697e-15	7e-05	1e-05	1e-16	3.7724e-13	ER/PR+veHer2-ve
4	GATA3	GATA binding protein 3	1361	2	5	1	6	1	0	44	51	50	28	4.75014e-16	1e-05	0.63303	1e-16	3.7724e-13	ER/PR+veHer2-ve
5	CBFB	core-binding factor, beta subunit	615	1	7	0	13	4	7	8	32	31	23	4.02968e-16	0.00373333	0.00626667	1e-16	3.7724e-13	ER/PR+veHer2-ve
6	CDH1	cadherin 1, type 1, E-cadherin (epithelial)	2712	1	22	10	13	20	6	24	63	62	58	1e-16	0.598	0.874	3.77476e-15	1.18666e-11	ER/PR+veHer2-ve
7	MAP3K1	mitogen-activated protein kinase kinase kinase 1	4615	9	25	2	18	4	1	46	69	49	62	8.71103e-13	0.000525	0.99525	2.12053e-14	5.71391e-11	ER/PR+veHer2-ve
8	OVGP1	oviductal glycoprotein 1, 120kDa (mucin 9, oviductin)	2081	3	17	5	23	0	7	11	41	30	20	1.32275e-10	1e-05	1	4.66294e-14	1.0994e-10	ER/PR+veHer2-ve
9	PABPC1	poly(A) binding protein, cytoplasmic 1	1973	3	16	16	55	2	0	4	61	38	25	1.19164e-07	1e-05	0.4101	3.3909e-11	7.10657e-08	ER/PR+veHer2-ve
10	IGFBP2	insulin-like growth factor binding protein 2, 36kDa	993	0	4	0	1	0	2	5	8	7	5	7.53506e-09	0.00095	0.98695	2.58105e-10	4.86837e-07	ER/PR+veHer2-ve
11	NBPF1	neuroblastoma breakpoint family, member 1	3557	0	426	26	106	0	34	0	140	104	45	1.56147e-06	1e-05	1	4.04153e-10	6.93012e-07	ER/PR+veHer2-ve
12	FAM8A1	family with sequence similarity 8, member A1	1262	3	10	4	26	4	0	0	30	23	17	1.26494e-08	0.0016	0.2155	4.87405e-10	7.6612e-07	ER/PR+veHer2-ve
13	STK39	serine threonine kinase 39 (STE20/SPS1 homolog, yeast)	1706	0	35	0	5	0	1	13	19	16	7	1.75741e-05	1e-05	1	4.12325e-09	5.98251e-06	ER/PR+veHer2-ve
14	FOXO3	forkhead box O3	2046	0	5	1	3	1	0	6	10	10	5	5.25457e-05	1e-05	0.99752	1.17528e-08	1.58343e-05	ER/PR+veHer2-ve
15	ESX1	ESX homeobox 1	1236	1	2	1	26	0	0	2	28	23	10	6.64469e-05	1e-05	0.53399	1.47061e-08	1.84924e-05	ER/PR+veHer2-ve
16	PER3	period homolog 3 (Drosophila)	3688	0	23	6	23	1	0	8	32	26	19	0.00015677	1e-05	0.92359	3.33506e-08	3.93162e-05	ER/PR+veHer2-ve
17	TMEM14B	transmembrane protein 14B	373	0	6	9	16	0	0	0	16	16	2	0.000409992	1e-05	1	8.32789e-08	9.21623e-05	ER/PR+veHer2-ve
18	C16orf3	chromosome 16 open reading frame 3	740	12	5	0	42	0	0	2	44	22	7	2.41232e-06	0.001	1	8.79505e-08	9.21623e-05	ER/PR+veHer2-ve
19	CTBP2	C-terminal binding protein 2	3074	1	26	16	25	2	1	7	35	26	21	0.000505289	1e-05	0.02347	1.0158e-07	0.000100842	ER/PR+veHer2-ve
20	OR52N5	olfactory receptor, family 52, subfamily N, member 5	979	0	0	0	1	1	0	4	6	6	4	1.9055e-05	0.00055	0.8787	3.49302e-07	0.000327255	ER/PR+veHer2-ve
21	CRIPAK	cysteine-rich PAK1 inhibitor	1345	0	0	45	54	0	0	32	86	57	29	0.0019425	1e-05	0.9718	3.64349e-07	0.000327255	ER/PR+veHer2-ve
22	LZTR1	leucine-zipper-like transcription regulator 1	2902	1	62	2	7	0	1	20	28	28	10	0.00215013	1e-05	1e-05	4.0111e-07	0.00034247	ER/PR+veHer2-ve
23	RHPN2	rhophilin, Rho GTPase binding protein 2	2120	4	39	3	10	5	7	0	22	18	12	0.00224366	1e-05	0.20531	4.17602e-07	0.00034247	ER/PR+veHer2-ve
24	H2AFV	H2A histone family, member V	429	0	5	0	6	0	1	0	7	6	2	0.00410332	6e-05	0.13817	7.38962e-07	0.000580762	ER/PR+veHer2-ve
25	LCE1F	late cornified envelope 1F	356	0	3	0	1	0	0	5	6	6	3	0.000947825	8e-05	0.9453	1.31898e-06	0.000995144	ER/PR+veHer2-ve
26	AKT1	v-akt murine thymoma viral oncogene homolog 1	1505	0	25	1	22	0	1	0	23	23	5	0.0094016	1e-05	1e-05	1.61518e-06	0.00116284	ER/PR+veHer2-ve
27	TBX3	T-box 3 (ulnar mammary syndrome)	2264	0	10	5	8	4	2	16	30	29	30	9.70702e-08	1	0.435	1.66454e-06	0.00116284	ER/PR+veHer2-ve
28	RBBP6	retinoblastoma binding protein 6	5499	0	14	11	7	0	2	6	15	12	11	0.0174741	1e-05	0.02662	2.8937e-06	0.00194932	ER/PR+veHer2-ve
29	ZSWIM6	zinc finger, SWIM-type containing 6	3700	0	23	11	5	1	1	10	17	17	12	0.00939058	1e-05	0.98541	4.53068e-06	0.00294682	ER/PR+veHer2-ve
30	PRG4	proteoglycan 4	4313	1	10	20	4	0	1	26	31	31	6	0.0345587	1e-05	0.99997	5.48725e-06	0.00345001	ER/PR+veHer2-ve
31	KRTAP4-3	keratin associated protein 4-3	590	7	1	1	11	0	0	3	14	14	3	0.039051	1e-05	0.99941	6.1528e-06	0.00374368	ER/PR+veHer2-ve
32	RYK	RYK receptor-like tyrosine kinase	1889	0	18	0	3	0	2	7	12	12	7	0.00458576	5e-05	0.99993	6.47989e-06	0.00381949	ER/PR+veHer2-ve
33	KRT1	keratin 1 (epidermolytic hyperkeratosis)	1970	3	7	9	12	1	0	5	18	18	9	0.0609848	1e-05	0.94619	9.33681e-06	0.00533669	ER/PR+veHer2-ve
34	MSH3	mutS homolog 3 (E. coli)	3545	0	27	3	21	2	2	4	29	23	12	0.0731784	1e-05	0.99011	1.10703e-05	0.00614139	ER/PR+veHer2-ve
35	SLC5A10	solute carrier family 5 (sodium/glucose cotransporter), member 10	4189	2	18	3	5	0	1	12	18	18	6	0.0950369	1e-05	0.99986	1.41286e-05	0.00761409	ER/PR+veHer2-ve
36	RPS3A	ribosomal protein S3A	819	2	14	1	16	0	0	0	16	15	6	0.104302	1e-05	0.56157	1.5409e-05	0.00807344	ER/PR+veHer2-ve
37	KRTAP4-5	keratin associated protein 4-5	550	4	1	3	12	0	0	4	16	12	7	0.112154	1e-05	1	1.64876e-05	0.00840509	ER/PR+veHer2-ve
38	ARID1A	AT rich interactive domain 1A (SWI-like)	6936	1	14	4	14	7	2	5	28	22	25	7.07891e-06	0.305	0.186	1.75099e-05	0.00869135	ER/PR+veHer2-ve
39	RUNX1	runt-related transcription factor 1 (acute myeloid leukemia 1; aml1 oncogene)	1528	0	19	2	11	1	1	9	22	19	20	1.84251e-05	0.177	0.073	2.00264e-05	0.00968557	ER/PR+veHer2-ve
40	GNAQ	guanine nucleotide binding protein (G protein), q polypeptide	1106	0	12	0	12	3	1	0	16	12	7	0.143927	1e-05	0.8124	2.07995e-05	0.0097329	ER/PR+veHer2-ve
41	KRTAP5-1	keratin associated protein 5-1	841	3	0	13	0	0	0	21	21	21	2	0.146581	1e-05	0.1003	2.11562e-05	0.0097329	ER/PR+veHer2-ve
42	CLCNKA	chloride channel Ka	2145	4	38	3	11	0	3	0	14	14	5	0.154853	1e-05	0.97792	2.2265e-05	0.00976795	ER/PR+veHer2-ve
43	NBPF15	neuroblastoma breakpoint family, member 15	2073	5	9	1	16	0	0	0	16	16	4	0.154876	1e-05	0.99378	2.22682e-05	0.00976795	ER/PR+veHer2-ve
44	RBMXL1	RNA binding motif protein, X-linked-like 1	1288	2	0	3	19	0	0	0	19	12	5	0.166406	1e-05	0.98763	2.38065e-05	0.0102054	ER/PR+veHer2-ve
45	MADCAM1	mucosal vascular addressin cell adhesion molecule 1	1168	0	5	7	25	0	0	1	26	25	6	0.172366	1e-05	0.99886	2.45984e-05	0.0103105	ER/PR+veHer2-ve
46	RPTN	repetin	2371	0	2	2	25	0	0	0	25	13	10	0.209337	1e-05	1	2.94677e-05	0.0120831	ER/PR+veHer2-ve
47	MUC16	mucin 16, cell surface associated	43858	1	414	156	355	8	76	2	441	155	237	0.246524	1e-05	0.99603	3.42994e-05	0.0132941	ER/PR+veHer2-ve
48	DGKZ	diacylglycerol kinase, zeta 104kDa	3926	0	35	12	27	0	5	0	32	30	16	0.252611	1e-05	0.99138	3.50847e-05	0.0132941	ER/PR+veHer2-ve
49	ESRRA	estrogen-related receptor alpha	1532	0	6	27	40	0	1	8	49	24	12	0.255968	1e-05	0.25079	3.55172e-05	0.0132941	ER/PR+veHer2-ve
50	TRIM48	tripartite motif-containing 48	697	2	8	0	17	0	0	0	17	12	2	0.256104	1e-05	0.00262	3.55347e-05	0.0132941	ER/PR+veHer2-ve
51	TNMD	tenomodulin	978	0	9	2	4	0	2	0	6	6	6	0.259294	0.00056	0.0424	3.59452e-05	0.0132941	ER/PR+veHer2-ve
52	SUGT1	SGT1, suppressor of G2 allele of SKP1 (S. cerevisiae)	1150	1	21	3	6	0	4	0	10	8	7	0.288933	1e-05	0.47445	3.97413e-05	0.0144154	ER/PR+veHer2-ve
53	OR10G9	olfactory receptor, family 10, subfamily G, member 9	934	20	2	0	8	0	0	0	8	8	2	0.309113	1e-05	1	4.23082e-05	0.0150286	ER/PR+veHer2-ve
54	PKP2	plakophilin 2	2701	0	18	0	11	1	4	0	16	13	12	0.0014989	0.002	0.9999	4.30253e-05	0.0150286	ER/PR+veHer2-ve
55	BIRC5	baculoviral IAP repeat-containing 5 (survivin)	620	0	8	0	6	0	0	2	8	8	4	0.00274486	0.000733333	0.999667	4.48734e-05	0.0153813	ER/PR+veHer2-ve
56	QRICH2	glutamine rich 2	5067	7	29	10	18	0	1	11	30	26	16	0.335666	1e-05	0.99966	4.56659e-05	0.0153813	ER/PR+veHer2-ve
57	TSFM	Ts translation elongation factor, mitochondrial	2046	5	13	3	13	0	1	0	14	10	5	0.0719155	1e-05	0.99997	4.86715e-05	0.016106	ER/PR+veHer2-ve
58	MSLNL	mesothelin-like	3222	2	17	7	12	0	0	12	24	22	15	0.423042	1e-05	0.2332	5.65743e-05	0.0174068	ER/PR+veHer2-ve
59	CEL	carboxyl ester lipase (bile salt-stimulated lipase)	2315	0	20	11	11	0	2	5	18	17	12	0.426088	1e-05	1	5.6951e-05	0.0174068	ER/PR+veHer2-ve
60	NEFH	neurofilament, heavy polypeptide 200kDa	3079	0	6	43	9	0	0	21	30	30	8	0.453028	1e-05	0.81439	6.02741e-05	0.0174068	ER/PR+veHer2-ve
61	CNTROB	centrobin, centrosomal BRCA2 interacting protein	3460	3	23	3	12	1	2	0	15	13	11	0.454502	0.00019	0.00906	6.04555e-05	0.0174068	ER/PR+veHer2-ve
62	SIGLEC10	sialic acid binding Ig-like lectin 10	2137	0	16	18	14	1	2	0	17	16	11	0.473448	1e-05	0.99969	6.27822e-05	0.0174068	ER/PR+veHer2-ve
63	CSPG4	chondroitin sulfate proteoglycan 4	7008	4	14	21	40	1	0	0	41	35	26	0.483602	1e-05	0.36574	6.40261e-05	0.0174068	ER/PR+veHer2-ve
64	CFTR	cystic fibrosis transmembrane conductance regulator (ATP-binding cassette sub-family C, member 7)	4547	2	31	3	27	0	2	0	29	20	18	0.49468	1e-05	0.99989	6.53807e-05	0.0174068	ER/PR+veHer2-ve
65	RBMX	RNA binding motif protein, X-linked	1274	0	16	18	45	0	0	3	48	35	17	0.505581	1e-05	0.13054	6.67113e-05	0.0174068	ER/PR+veHer2-ve
66	MST1	macrophage stimulating 1 (hepatocyte growth factor-like)	2337	0	25	16	15	0	7	3	25	18	12	0.510322	1e-05	0.99934	6.72893e-05	0.0174068	ER/PR+veHer2-ve
67	LIMS1	LIM and senescent cell antigen-like domains 1	1014	4	22	3	6	0	1	0	7	7	3	0.0854478	0.00015	0.08279	6.75773e-05	0.0174068	ER/PR+veHer2-ve
68	ABCD1	ATP-binding cassette, sub-family D (ALD), member 1	2323	0	19	2	25	1	1	0	27	16	9	0.536538	1e-05	0.55086	7.04772e-05	0.0174068	ER/PR+veHer2-ve
69	PPIAL4G	peptidylprolyl isomerase A (cyclophilin A)-like 4G	499	0	2	0	8	0	0	0	8	7	5	0.089432	6e-05	0.90159	7.04837e-05	0.0174068	ER/PR+veHer2-ve
70	ASCL3	achaete-scute complex homolog 3 (Drosophila)	558	1	0	1	5	0	0	0	5	5	2	0.549346	0.00091	0.00032	7.203e-05	0.0174068	ER/PR+veHer2-ve
71	KRTAP9-9	keratin associated protein 9-9	514	2	5	3	8	0	0	0	8	8	1	0.563575	1e-05	0.99119	7.37516e-05	0.0174068	ER/PR+veHer2-ve
72	HLA-DRB5	major histocompatibility complex, class II, DR beta 5	823	0	55	7	30	2	9	0	41	24	22	0.599415	1e-05	0.99302	7.80722e-05	0.0174068	ER/PR+veHer2-ve
73	TAS2R19	taste receptor, type 2, member 19	899	5	0	7	17	2	0	0	19	11	11	0.620262	1e-05	0.66976	8.05753e-05	0.0174068	ER/PR+veHer2-ve
74	KRT8	keratin 8	1484	0	14	12	11	0	0	1	12	11	5	0.620762	1e-05	1	8.06354e-05	0.0174068	ER/PR+veHer2-ve
75	TMPRSS13	transmembrane protease, serine 13	1756	0	25	1	25	0	2	1	28	17	9	0.626995	1e-05	1	8.13823e-05	0.0174068	ER/PR+veHer2-ve
76	RPL10	ribosomal protein L10	677	4	10	0	5	0	2	0	7	7	3	0.0404973	0.000166667	0.0798667	8.71099e-05	0.0174068	ER/PR+veHer2-ve
77	PARP4	poly (ADP-ribose) polymerase family, member 4	5306	1	95	11	44	0	14	0	58	36	34	0.706129	1e-05	0.52511	9.08145e-05	0.0174068	ER/PR+veHer2-ve
78	FMN2	formin 2	5237	0	38	15	32	1	0	4	37	33	21	0.708001	1e-05	1	9.10364e-05	0.0174068	ER/PR+veHer2-ve
79	CYP2A13	cytochrome P450, family 2, subfamily A, polypeptide 13	1520	0	42	1	9	2	1	0	12	11	6	0.713451	1e-05	0.95703	9.16825e-05	0.0174068	ER/PR+veHer2-ve
80	TDRD6	tudor domain containing 6	6306	1	8	3	12	0	1	2	15	12	9	0.724535	1e-05	0.86778	9.29951e-05	0.0174068	ER/PR+veHer2-ve
81	NBPF9	neuroblastoma breakpoint family, member 9	2909	0	77	10	20	0	1	0	21	21	8	0.75065	1e-05	0.9997	9.60812e-05	0.0174068	ER/PR+veHer2-ve
82	CHADL	chondroadherin-like	2395	0	10	8	7	1	1	1	10	10	10	0.789879	1	1e-05	0.0001007	0.0174068	ER/PR+veHer2-ve
83	MUC6	mucin 6, oligomeric mucus/gel-forming	7450	1	27	22	53	2	2	0	57	41	44	0.796011	1e-05	0.99843	0.00010142	0.0174068	ER/PR+veHer2-ve
84	BCLAF1	BCL2-associated transcription factor 1	2807	0	23	3	18	0	1	1	20	19	13	0.802252	1e-05	0.70771	0.000102153	0.0174068	ER/PR+veHer2-ve
85	KRTAP5-5	keratin associated protein 5-5	718	0	2	66	25	0	0	15	40	37	9	0.809652	1e-05	1	0.000103021	0.0174068	ER/PR+veHer2-ve
86	SF3B1	splicing factor 3b, subunit 1, 155kDa	4035	0	38	2	22	0	1	0	23	21	14	0.810126	1e-05	0.12711	0.000103076	0.0174068	ER/PR+veHer2-ve
87	ITIH5L	inter-alpha (globulin) inhibitor H5-like	3992	0	13	3	7	1	1	0	9	7	7	0.812691	0.00107	0.00424	0.000103377	0.0174068	ER/PR+veHer2-ve
88	PRH2	proline-rich protein HaeIII subfamily 2	522	1	0	0	6	0	0	0	6	6	3	0.0558813	0.00011	0.95628	0.000106365	0.0174068	ER/PR+veHer2-ve
89	AMAC1L2	acyl-malonyl condensing enzyme 1-like 2	1023	0	8	1	19	0	0	0	19	15	8	0.855039	1e-05	0.96222	0.000108329	0.0174068	ER/PR+veHer2-ve
90	DDX11	DEAD/H (Asp-Glu-Ala-Asp/His) box polypeptide 11 (CHL1-like helicase homolog, S. cerevisiae)	3027	0	92	7	31	0	1	1	33	28	14	0.858904	1e-05	0.74038	0.00010878	0.0174068	ER/PR+veHer2-ve
91	IVL	involucrin	1770	5	0	1	9	0	0	0	9	8	6	0.874676	1e-05	0.99601	0.000110619	0.0174068	ER/PR+veHer2-ve
92	CLEC18A	C-type lectin domain family 18, member A	1385	1	7	4	8	0	1	0	9	9	4	0.87766	1e-05	0.52779	0.000110966	0.0174068	ER/PR+veHer2-ve
93	LPHN2	latrophilin 2	4288	0	22	6	16	0	2	0	18	13	13	0.887244	1e-05	0.83126	0.000112082	0.0174068	ER/PR+veHer2-ve
94	KRTAP4-11	keratin associated protein 4-11	592	0	0	18	54	0	0	0	54	33	17	0.905374	1e-05	1	0.000114189	0.0174068	ER/PR+veHer2-ve
95	TRPA1	transient receptor potential cation channel, subfamily A, member 1	3464	0	37	1	6	1	5	0	12	10	10	0.91533	1e-05	0.00427	0.000115344	0.0174068	ER/PR+veHer2-ve
96	SPRR3	small proline-rich protein 3	530	0	17	51	6	0	0	22	28	27	7	0.920181	1e-05	0.00238	0.000115907	0.0174068	ER/PR+veHer2-ve
97	HLA-B	major histocompatibility complex, class I, B	1120	0	41	31	20	2	1	0	23	20	15	0.925829	1e-05	1	0.000116562	0.0174068	ER/PR+veHer2-ve
98	NFX1	nuclear transcription factor, X-box binding 1	3576	2	27	5	10	0	3	0	13	8	10	0.937692	7e-05	0.0001	0.000117936	0.0174068	ER/PR+veHer2-ve
99	PRAMEF1	PRAME family member 1	1445	1	20	6	22	0	0	0	22	12	11	0.940352	1e-05	0.96697	0.000118244	0.0174068	ER/PR+veHer2-ve
100	ERBB2	v-erb-b2 erythroblastic leukemia viral oncogene homolog 2, neuro/glioblastoma derived oncogene homolog (avian)	4158	0	18	1	16	0	2	1	19	18	14	0.021196	0.000177778	0.363144	0.00011844	0.0174068	ER/PR+veHer2-ve
101	LPPR4		2316	0	6	4	5	0	2	0	7	5	5	0.944298	1e-05	0.03632	0.000118701	0.0174068	ER/PR+veHer2-ve
102	KRTAP4-7	keratin associated protein 4-7	470	0	2	3	23	0	0	0	23	16	11	0.946313	1e-05	0.99515	0.000118934	0.0174068	ER/PR+veHer2-ve
103	KRTAP5-2	keratin associated protein 5-2	538	3	8	8	1	0	0	4	5	5	2	0.964298	0.00052	1e-05	0.000121012	0.0174068	ER/PR+veHer2-ve
104	PTAFR	platelet-activating factor receptor	1061	1	16	2	5	0	1	0	6	6	5	0.967557	0.35891	1e-05	0.000121389	0.0174068	ER/PR+veHer2-ve
105	HLA-DRB1	major histocompatibility complex, class II, DR beta 1	823	0	243	32	56	0	13	4	73	35	49	0.976254	1e-05	0.9986	0.000122393	0.0174068	ER/PR+veHer2-ve
106	PRAMEF18	PRAME family member 18	2901	0	2	3	8	0	0	0	8	6	4	0.982149	1e-05	0.95124	0.000123073	0.0174068	ER/PR+veHer2-ve
107	AGGF1	angiogenic factor with G patch and FHA domains 1	2197	0	47	3	11	0	0	0	11	11	4	0.98388	1e-05	0.64163	0.000123272	0.0174068	ER/PR+veHer2-ve
108	NBPF14	neuroblastoma breakpoint family, member 14	2852	0	89	20	24	0	4	0	28	26	8	0.9857	1e-05	0.00171	0.000123482	0.0174068	ER/PR+veHer2-ve
109	CCDC96	coiled-coil domain containing 96	1816	3	0	2	1	0	0	5	6	6	2	0.990594	1e-05	0.99014	0.000124046	0.0174068	ER/PR+veHer2-ve
110	ARMC4	armadillo repeat containing 4	3212	3	38	10	22	1	0	0	23	18	16	0.995557	2e-05	0.04971	0.000124618	0.0174068	ER/PR+veHer2-ve
111	PABPC3	poly(A) binding protein, cytoplasmic 3	1900	0	3	30	67	2	0	3	72	33	39	0.996812	1e-05	1	0.000124762	0.0174068	ER/PR+veHer2-ve
112	AHNAK2	AHNAK nucleoprotein 2	17415	0	5	60	82	3	0	0	85	65	64	0.998069	1e-05	0.58767	0.000124907	0.0174068	ER/PR+veHer2-ve
113	MUC2	mucin 2, oligomeric mucus/gel-forming	8640	0	75	65	76	2	6	0	84	64	60	0.99807	1e-05	1	0.000124907	0.0174068	ER/PR+veHer2-ve
114	PAK2	p21 (CDKN1A)-activated kinase 2	1636	0	30	37	20	0	0	0	20	19	8	0.998247	1e-05	1	0.000124927	0.0174068	ER/PR+veHer2-ve
115	CTNNA2	catenin (cadherin-associated protein), alpha 2	4361	0	30	5	15	0	1	0	16	13	14	0.998629	0.00016	0.08538	0.000124971	0.0174068	ER/PR+veHer2-ve
116	FCGBP	Fc fragment of IgG binding protein	16360	0	57	13	34	1	2	1	38	31	30	0.999392	1e-05	0.97915	0.000125059	0.0174068	ER/PR+veHer2-ve
117	KRTAP4-8	keratin associated protein 4-8	562	0	5	16	21	0	0	0	21	16	10	0.999414	1e-05	0.9991	0.000125062	0.0174068	ER/PR+veHer2-ve
118	OR2L3	olfactory receptor, family 2, subfamily L, member 3	939	0	0	11	29	0	0	0	29	20	10	0.999607	1e-05	1	0.000125084	0.0174068	ER/PR+veHer2-ve
119	ENPP5	ectonucleotide pyrophosphatase/phosphodiesterase 5 (putative function)	1454	2	17	2	7	0	1	0	8	5	4	0.999695	0.00037	0.00715	0.000125094	0.0174068	ER/PR+veHer2-ve
120	DSPP	dentin sialophosphoprotein	3929	0	5	80	52	1	0	19	72	62	34	0.999885	1e-05	0.99999	0.000125116	0.0174068	ER/PR+veHer2-ve
121	NOTCH2	Notch homolog 2 (Drosophila)	7548	1	139	4	39	1	2	7	49	35	25	0.999932	1e-05	1	0.000125121	0.0174068	ER/PR+veHer2-ve
122	ZNF285	zinc finger protein 285	1793	0	5	25	31	0	0	1	32	24	9	0.999945	1e-05	1	0.000125123	0.0174068	ER/PR+veHer2-ve
123	DNAH12	dynein, axonemal, heavy chain 12	9554	0	60	7	28	0	6	2	36	22	32	0.999947	0.02341	2e-05	0.000125123	0.0174068	ER/PR+veHer2-ve
124	ZNF814	zinc finger protein 814	2579	0	6	26	27	0	0	0	27	27	1	0.999984	1e-05	0.99997	0.000125127	0.0174068	ER/PR+veHer2-ve
125	MACF1	microtubule-actin crosslinking factor 1	26650	6	141	30	53	2	9	0	64	32	56	0.999985	0.0001	0.27462	0.000125128	0.0174068	ER/PR+veHer2-ve
126	HERC2	hect domain and RLD 2	14873	1	118	41	43	0	12	6	61	36	37	0.999989	1e-05	0.37105	0.000125128	0.0174068	ER/PR+veHer2-ve
127	NBPF10	neuroblastoma breakpoint family, member 10	10994	0	158	28	136	0	0	0	136	92	27	0.999999	1e-05	0.81621	0.000125129	0.0174068	ER/PR+veHer2-ve
128	TUBB8	tubulin, beta 8 class VIII	1352	0	13	21	18	0	0	0	18	12	10	1	3e-05	0.15336	0.000125129	0.0174068	ER/PR+veHer2-ve
129	ANKRD30B	ankyrin repeat domain 30B	4319	1	67	7	20	0	6	3	29	21	16	1	1e-05	0.37753	0.000125129	0.0174068	ER/PR+veHer2-ve
130	POTEG	POTE ankyrin domain family, member G	1568	1	11	8	10	0	0	0	10	10	4	1	1e-05	0.12584	0.000125129	0.0174068	ER/PR+veHer2-ve
131	PDE4DIP	phosphodiesterase 4D interacting protein (myomegalin)	8805	0	332	10	20	1	3	5	29	25	22	1	1e-05	0.91396	0.000125129	0.0174068	ER/PR+veHer2-ve
132	MUC12	mucin 12, cell surface associated	16054	0	137	30	62	1	1	0	64	42	50	1	1e-05	0.99487	0.000125129	0.0174068	ER/PR+veHer2-ve
133	ZNF717	zinc finger protein 717	2760	0	31	24	55	0	1	2	58	27	32	1	1e-05	1	0.000125129	0.0174068	ER/PR+veHer2-ve
134	LOC441056		5835	0	31	5	22	1	0	0	23	17	18	1	1e-05	0.99416	0.000125129	0.0174068	ER/PR+veHer2-ve
135	ANKRD20A2	ankyrin repeat domain 20 family, member A2	5056	0	46	8	5	0	1	0	6	6	2	1	7e-05	0.03836	0.000125129	0.0174068	ER/PR+veHer2-ve
136	OSTC	oligosaccharyltransferase complex subunit	465	9	3	3	11	0	0	0	11	8	6	0.000125507	NaN	NaN	0.000125507	0.0174068	ER/PR+veHer2-ve
137	EIF4E	eukaryotic translation initiation factor 4E	858	0	15	3	10	0	2	0	12	10	8	0.00514429	0.0026	1	0.00017498	0.024091	ER/PR+veHer2-ve
138	FOXD4L1	forkhead box D4-like 1	1231	5	2	2	12	0	0	0	12	11	6	0.216417	2e-05	0.59066	0.000207138	0.0282169	ER/PR+veHer2-ve
139	DND1	dead end homolog 1 (zebrafish)	1341	1	2	7	17	0	0	0	17	14	9	0.015341	0.000666667	0.871667	0.00020794	0.0282169	ER/PR+veHer2-ve
140	CCDC123	coiled-coil domain containing 123	2815	1	41	3	9	0	3	0	12	9	8	0.946365	2e-05	0.99978	0.00022476	0.0302816	ER/PR+veHer2-ve
141	BCR	breakpoint cluster region	3905	1	87	6	19	1	3	3	26	24	21	0.142077	5e-05	0.43796	0.000235213	0.0313701	ER/PR+veHer2-ve
142	SH3GLB1	SH3-domain GRB2-like endophilin B1	1130	0	16	6	5	0	0	0	5	5	1	0.998938	7e-05	0.29965	0.000236166	0.0313701	ER/PR+veHer2-ve
143	RETSAT	retinol saturase (all-trans-retinol 13,14-reductase)	1971	0	16	2	6	0	4	0	10	8	7	0.207932	9e-05	0.51606	0.000244962	0.032311	ER/PR+veHer2-ve
144	FRMPD2	FERM and PDZ domain containing 2	4042	0	0	0	10	1	3	0	14	9	12	0.000282982	0.11	0.504	0.000297867	0.0390164	ER/PR+veHer2-ve
145	GOT2	glutamic-oxaloacetic transaminase 2, mitochondrial (aspartate aminotransferase 2)	1333	0	14	0	11	0	0	0	11	11	6	0.217239	0.00019	0.24042	0.000301218	0.0391832	ER/PR+veHer2-ve
146	KIAA0391	KIAA0391	1847	0	19	2	10	0	0	3	13	9	8	0.180454	0.0001	0.14497	0.000349474	0.0451492	ER/PR+veHer2-ve
147	OR1J1	olfactory receptor, family 1, subfamily J, member 1	968	3	0	1	10	0	0	0	10	8	6	0.393034	6e-05	0.98978	0.000357421	0.0458617	ER/PR+veHer2-ve
148	RNF39	ring finger protein 39	1282	0	9	2	9	1	0	0	10	7	7	0.202036	0.00262222	0.00804444	0.000380462	0.0484884	ER/PR+veHer2-ve
149	USP21	ubiquitin specific peptidase 21	2162	1	6	0	6	0	1	0	7	6	4	0.0613806	0.000933333	0.2254	0.000391872	0.0496073	ER/PR+veHer2-ve
150	IRF5	interferon regulatory factor 5	1595	0	10	0	1	0	1	3	5	5	3	0.188497	0.00013	0.80757	0.000402452	0.050607	ER/PR+veHer2-ve
151	ERBB3	v-erb-b2 erythroblastic leukemia viral oncogene homolog 3 (avian)	4271	6	36	1	7	0	1	0	8	8	6	0.935408	3e-05	0.09135	0.000418816	0.0523159	ER/PR+veHer2-ve
152	LATS1	LATS, large tumor suppressor, homolog 1 (Drosophila)	3425	7	16	4	8	3	1	0	12	8	11	0.994079	0.00021	0.04501	0.000442666	0.0541601	ER/PR+veHer2-ve
153	SEC31A	SEC31 homolog A (S. cerevisiae)	3771	0	49	3	4	3	2	3	12	12	9	0.797159	4e-05	0.37296	0.000443626	0.0541601	ER/PR+veHer2-ve
154	BPTF	bromodomain PHD finger transcription factor	9259	1	40	19	15	0	3	2	20	16	17	0.999549	3e-05	0.94337	0.000444883	0.0541601	ER/PR+veHer2-ve
155	CCDC144A	coiled-coil domain containing 144A	4354	0	34	1	5	0	0	0	5	5	3	1	0.00025	0.01186	0.000445065	0.0541601	ER/PR+veHer2-ve
1	TP53	tumor protein p53	1953	93	2	0	9	3	0	1	13	13	13	3.93688e-16	1	0.000666667	1e-16	1.8862e-12	ER/PR-veHER2+ve
2	KRTAP5-1	keratin associated protein 5-1	841	3	0	0	0	0	0	3	3	3	1	4.86876e-08	0.001	0.22929	1.2048e-09	1.13625e-05	ER/PR-veHER2+ve
3	LZTR1	leucine-zipper-like transcription regulator 1	2902	10	5	0	0	0	0	4	4	4	1	0.000271984	0.0001	0.00099	5.00996e-07	0.00314993	ER/PR-veHER2+ve
4	CRIPAK	cysteine-rich PAK1 inhibitor	1345	0	0	3	8	0	0	4	12	4	10	2.73005e-05	0.0145	0.1344	1.72811e-06	0.00814891	ER/PR-veHER2+ve
5	NBPF1	neuroblastoma breakpoint family, member 1	3557	0	55	0	19	0	4	0	23	10	15	0.0150713	1e-05	0.98335	2.51809e-06	0.00949925	ER/PR-veHER2+ve

## Sheet: IDC_Mutsigcv
Table S8: MUtSig CV results IDC
rank	gene	longname	codelen	nnei	nncd	nsil	nmis	nstp	nspl	nind	nnon	npat	nsite	pCV	pCL	pFN	p	q
1	PIK3CA	phosphoinositide-3-kinase, catalytic, alpha polypeptide	3288	6	34	1	164	1	3	4	172	153	38	4.55302e-16	1e-05	1e-05	1e-16	3.49017e-13
2	TP53	tumor protein p53	1956	1	28	4	93	24	7	31	155	151	103	6.61826e-16	1e-05	1e-05	1e-16	3.49017e-13
3	CDC27	cell division cycle 27 homolog (S. cerevisiae)	2565	1	31	40	121	16	3	5	145	96	53	1.14508e-15	1e-05	0.99967	1e-16	3.49017e-13
4	GATA3	GATA binding protein 3	1361	0	12	1	5	1	1	43	50	50	30	1e-16	1e-05	0.8743	1e-16	3.49017e-13
5	CBFB	core-binding factor, beta subunit	615	1	13	1	10	6	6	8	30	29	21	7.91575e-16	0.00573	0.00198	1e-16	3.49017e-13
6	MAP3K1	mitogen-activated protein kinase kinase kinase 1	4615	0	33	2	18	6	2	47	73	52	67	1.76125e-15	0.00085	0.9999	1.11022e-16	3.49017e-13
7	STK39	serine threonine kinase 39 (STE20/SPS1 homolog, yeast)	1706	0	48	0	5	0	3	20	28	25	9	7.71013e-12	1e-05	1	2.88658e-15	7.7781e-12
8	OVGP1	oviductal glycoprotein 1, 120kDa (mucin 9, oviductin)	2081	3	18	5	26	0	8	12	46	31	20	8.89287e-11	1e-05	1	3.17524e-14	7.48642e-11
9	NBPF1	neuroblastoma breakpoint family, member 1	3557	0	545	30	140	0	49	0	189	127	51	1.7608e-06	1e-05	1	4.53628e-10	9.50703e-07
10	LCE1F	late cornified envelope 1F	356	0	3	1	2	0	0	11	13	13	5	2.78611e-07	4e-05	0.92043	1.63344e-09	3.08099e-06
11	CRIPAK	cysteine-rich PAK1 inhibitor	1345	0	0	38	57	0	0	30	87	55	32	1.5436e-05	1e-05	0.47672	3.64161e-09	6.24437e-06
12	PABPC1	poly(A) binding protein, cytoplasmic 1	1972	3	23	18	49	3	0	6	58	36	30	1.80526e-05	1e-05	0.10024	4.23066e-09	6.64989e-06
13	RHPN2	rhophilin, Rho GTPase binding protein 2	2120	3	55	3	16	4	11	0	31	25	13	2.96993e-05	1e-05	0.91016	6.81222e-09	9.88401e-06
14	ESX1	ESX homeobox 1	1236	1	3	2	28	0	0	3	31	24	10	0.000126853	1e-05	0.77632	2.7255e-08	3.67202e-05
15	CTBP2	C-terminal binding protein 2	3073	1	33	23	31	3	1	11	46	34	25	0.000193566	1e-05	0.06995	4.07704e-08	5.12674e-05
16	FOXO3	forkhead box O3	2045	0	8	1	3	0	0	8	11	11	4	0.000280369	1e-05	0.99955	5.80149e-08	6.83923e-05
17	LZTR1	leucine-zipper-like transcription regulator 1	2902	1	82	2	7	0	1	25	33	33	9	0.00110912	1e-05	1e-05	2.1425e-07	0.000237717
18	OR52N5	olfactory receptor, family 52, subfamily N, member 5	979	0	0	0	4	0	0	3	7	7	4	0.00208846	1e-05	0.61206	3.90213e-07	0.0004089
19	BIRC5	baculoviral IAP repeat-containing 5 (survivin)	621	0	12	1	13	0	0	1	14	12	7	0.00329063	1e-05	1	5.99868e-07	0.000595511
20	H2AFV	H2A histone family, member V	428	0	4	0	6	0	1	0	7	6	2	0.00105063	3e-05	0.47749	9.33057e-07	0.000879966
21	RUNX1	runt-related transcription factor 1 (acute myeloid leukemia 1; aml1 oncogene)	1528	0	33	1	9	1	1	11	22	19	19	0.000391455	0.00382857	0.0162143	1.99141e-06	0.00178867
22	ZSWIM6	zinc finger, SWIM-type containing 6	3700	1	30	11	10	1	3	12	26	23	20	0.0204049	1e-05	0.97856	3.3474e-06	0.00286994
23	PANK3	pantothenate kinase 3	1137	2	14	3	15	0	1	0	16	16	7	0.0393916	1e-05	0.29218	6.20304e-06	0.00508704
24	RYK	RYK receptor-like tyrosine kinase	1889	0	24	0	3	0	2	9	14	14	7	0.00486657	1e-05	0.99999	8.26559e-06	0.00628463
25	FOXD4L1	forkhead box D4-like 1	1231	5	2	2	21	0	0	0	21	19	9	0.0581707	1e-05	0.07472	8.93344e-06	0.00628463
26	PRG4	proteoglycan 4	4326	2	13	17	7	0	1	25	33	32	9	0.0583985	1e-05	1	8.96614e-06	0.00628463
27	KRTAP9-9	keratin associated protein 9-9	514	2	4	6	14	1	0	0	15	14	5	0.0608339	1e-05	0.97696	9.31521e-06	0.00628463
28	MUC16	mucin 16, cell surface associated	43858	1	560	241	485	11	99	5	600	207	289	0.0609325	1e-05	0.99992	9.32932e-06	0.00628463
29	QRICH2	glutamine rich 2	5066	2	37	14	30	1	1	14	46	37	21	0.0635566	1e-05	0.99975	9.7043e-06	0.00631181
30	TDG	thymine-DNA glycosylase	1269	0	34	8	6	0	3	5	14	14	9	0.0708434	1e-05	0.00119	1.074e-05	0.00661563
31	IRF5	interferon regulatory factor 5	1595	0	9	0	4	0	0	5	9	9	5	0.0068352	7e-05	0.96518	1.13538e-05	0.00661563
32	COPZ2	coatomer protein complex, subunit zeta 2	663	0	25	0	1	0	3	5	9	9	5	0.0188412	4e-05	0.99445	1.13788e-05	0.00661563
33	RPTN	repetin	2371	0	3	4	34	0	0	2	36	20	13	0.0780013	1e-05	0.99945	1.17501e-05	0.00661563
34	AKT1	v-akt murine thymoma viral oncogene homolog 1	1505	0	38	1	23	0	1	0	24	24	7	0.0823506	1e-05	1e-05	1.23606e-05	0.00661563
35	RPL10	ribosomal protein L10	676	4	12	0	6	0	3	0	9	9	3	0.0282739	4e-05	0.05205	1.27064e-05	0.00661563
36	ESRRA	estrogen-related receptor alpha	1532	0	6	20	31	0	2	6	39	20	14	0.084861	1e-05	0.3518	1.27119e-05	0.00661563
37	RBMX	RNA binding motif protein, X-linked	1274	0	16	24	64	0	0	6	70	49	18	0.089193	1e-05	0.00169	1.33164e-05	0.00661563
38	SLC5A10	solute carrier family 5 (sodium/glucose cotransporter), member 10	4217	2	31	4	8	0	2	14	24	24	10	0.0896477	1e-05	0.99997	1.33797e-05	0.00661563
39	CENPV	centromere protein V	838	1	7	0	3	0	0	7	10	10	3	0.0930567	1e-05	1	1.38538e-05	0.00661563
40	PIK3R4	phosphoinositide-3-kinase, regulatory subunit 4	4155	0	32	6	12	3	8	0	23	16	15	0.0944379	1e-05	0.53747	1.40455e-05	0.00661563
41	KRTAP5-1	keratin associated protein 5-1	841	2	0	15	2	0	0	21	23	23	5	0.0968533	1e-05	0.28537	1.43803e-05	0.00661563
42	PER3	period homolog 3 (Drosophila)	3687	0	38	8	36	2	0	8	46	31	23	0.102895	1e-05	0.96052	1.52151e-05	0.00683303
43	NEFH	neurofilament, heavy polypeptide 200kDa	3079	0	10	60	10	0	0	30	40	39	10	0.145251	1e-05	0.89627	2.09775e-05	0.00920181
44	RBMXL1	RNA binding motif protein, X-linked-like 1	1288	2	0	4	23	0	0	0	23	13	6	0.151817	1e-05	0.99698	2.18586e-05	0.00936474
45	SIGLEC10	sialic acid binding Ig-like lectin 10	2137	1	20	17	21	0	2	0	23	21	14	0.159555	1e-05	0.99829	2.28934e-05	0.00936474
46	UGT1A3	UDP glucuronosyltransferase 1 family, polypeptide A3	2931	1	0	4	6	1	0	1	8	6	6	0.0048895	0.000214286	0.980971	2.30402e-05	0.00936474
47	TRIM48	tripartite motif-containing 48	696	1	8	0	26	0	0	0	26	18	3	0.162865	1e-05	0.00638	2.33349e-05	0.00936474
48	MSH3	mutS homolog 3 (E. coli)	3546	0	39	2	17	3	3	4	27	20	16	0.171226	1e-05	0.86786	2.44471e-05	0.0096067
49	KRT1	keratin 1 (epidermolytic hyperkeratosis)	1970	3	10	7	13	0	0	6	19	19	8	0.194571	1e-05	0.95484	2.75316e-05	0.010598
50	PTEN	phosphatase and tensin homolog (mutated in multiple advanced cancers 1)	1559	0	41	2	8	4	3	10	25	20	24	2.12028e-06	1	0.973	2.98196e-05	0.0112491
51	GNAQ	guanine nucleotide binding protein (G protein), q polypeptide	1106	0	14	0	10	3	1	0	14	12	8	0.223597	1e-05	0.82409	3.13279e-05	0.0115864
52	PARP4	poly (ADP-ribose) polymerase family, member 4	5307	1	120	12	55	0	22	0	77	51	40	0.261544	1e-05	0.52888	3.62345e-05	0.0125542
53	LILRA6	leukocyte immunoglobulin-like receptor, subfamily A (with TM domain), member 6	1474	2	36	11	33	0	2	0	35	27	23	0.265723	1e-05	0.9356	3.67714e-05	0.0125542
54	OLFM2	olfactomedin 2	1387	0	10	1	4	1	0	3	8	8	5	0.0702495	1e-05	0.9993	3.87281e-05	0.0125542
55	TMEM52	transmembrane protein 52	648	2	9	1	3	0	1	8	12	11	4	0.284695	1e-05	0.52336	3.92004e-05	0.0125542
56	C16orf3	chromosome 16 open reading frame 3	740	3	5	0	43	0	0	2	45	22	8	0.00412582	0.0004	1	3.97253e-05	0.0125542
57	MTCH2	mitochondrial carrier homolog 2 (C. elegans)	963	0	49	24	37	9	0	0	46	19	17	0.29313	2e-05	0.43524	4.02763e-05	0.0125542
58	KRTAP5-5	keratin associated protein 5-5	718	0	4	70	34	0	0	21	55	49	11	0.299404	1e-05	1	4.10749e-05	0.0125542
59	SLC23A2	solute carrier family 23 (nucleobase transporters), member 2	2030	0	45	5	9	0	4	3	16	14	13	0.308003	1e-05	0.78713	4.21674e-05	0.0125542
60	SLC35F5	solute carrier family 35, member F5	1634	0	37	1	3	1	1	6	11	11	7	0.310149	2e-05	0.00715	4.24396e-05	0.0125542
61	CYP2A7	cytochrome P450, family 2, subfamily A, polypeptide 7	1528	0	28	3	20	2	0	0	22	15	14	0.324161	1e-05	0.99771	4.42137e-05	0.0125542
62	NHLRC1	NHL repeat containing 1	1192	0	0	1	3	4	0	0	7	7	4	0.000155582	0.021	0.679	4.64988e-05	0.0125542
63	CCDC79	coiled-coil domain containing 79	2254	1	14	1	6	3	1	1	11	11	9	0.373201	0.00023	0.12285	5.03768e-05	0.0125542
64	AMAC1L3	acyl-malonyl condensing enzyme 1-like 3	1029	0	3	0	15	0	0	0	15	11	6	0.376648	1e-05	0.48502	5.08074e-05	0.0125542
65	NEK4	NIMA (never in mitosis gene a)-related kinase 4	2587	0	47	7	17	0	1	0	18	17	13	0.390581	1e-05	0.99593	5.25451e-05	0.0125542
66	PKP2	plakophilin 2	2701	1	24	2	19	1	6	0	26	21	18	0.00121194	0.0022	0.9999	5.52141e-05	0.0125542
67	SEPN1	selenoprotein N, 1	1823	0	28	1	11	0	0	0	11	11	4	0.424325	1e-05	1	5.6733e-05	0.0125542
68	NBPF15	neuroblastoma breakpoint family, member 15	2074	7	14	2	17	0	1	0	18	18	5	0.429711	1e-05	0.99972	5.73989e-05	0.0125542
69	MESP2	mesoderm posterior 2 homolog (mouse)	1200	0	6	8	3	2	1	8	14	14	8	0.0243059	7e-05	0.9756	6.4334e-05	0.0125542
70	ZNF136	zinc finger protein 136	1639	1	9	4	9	0	0	0	9	9	4	0.496096	4e-05	0.3329	6.55537e-05	0.0125542
71	TMPRSS13	transmembrane protease, serine 13	1756	0	38	2	29	1	2	2	34	21	13	0.497063	1e-05	1	6.56718e-05	0.0125542
72	CDH1	cadherin 1, type 1, E-cadherin (epithelial)	2712	1	26	14	11	4	4	5	24	23	23	7.69607e-06	0.512	0.926	6.59663e-05	0.0125542
73	KRTAP5-8	keratin associated protein 5-8	568	2	4	11	3	0	0	9	12	11	4	0.536308	1e-05	0.97328	7.04493e-05	0.0125542
74	GTPBP10	GTP-binding protein 10 (putative)	1202	0	16	0	7	0	3	0	10	8	6	0.557359	1e-05	0.51711	7.29999e-05	0.0125542
75	KRTAP4-5	keratin associated protein 4-5	550	3	1	4	17	0	0	3	20	14	9	0.594654	1e-05	1	7.74994e-05	0.0125542
76	MSLNL	mesothelin-like	3222	1	22	10	17	0	1	10	28	21	17	0.605092	5e-05	0.05564	7.87545e-05	0.0125542
77	UBA7	ubiquitin-like modifier activating enzyme 7	3133	0	9	0	6	0	7	0	13	12	11	0.000224469	0.077	0.123	7.88716e-05	0.0125542
78	CSPG4	chondroitin sulfate proteoglycan 4	7009	4	18	28	58	0	1	0	59	49	38	0.612605	1e-05	0.34403	7.96568e-05	0.0125542
79	BCR	breakpoint cluster region	3905	1	127	11	18	1	3	6	28	26	20	0.638036	1e-05	0.51118	8.27041e-05	0.0125542
80	AMAC1L2	acyl-malonyl condensing enzyme 1-like 2	1023	0	14	1	28	0	0	0	28	24	10	0.652643	1e-05	0.94292	8.44497e-05	0.0125542
81	KRT8	keratin 8	1484	0	18	20	22	0	0	0	22	19	6	0.660396	1e-05	1	8.53749e-05	0.0125542
82	COLEC12	collectin sub-family member 12	2265	1	33	5	17	0	2	0	19	19	10	0.673694	1e-05	0.7871	8.69598e-05	0.0125542
83	DISC1	disrupted in schizophrenia 1	3457	0	75	6	24	1	1	0	26	17	14	0.679756	1e-05	0.99992	8.76813e-05	0.0125542
84	C1orf201	chromosome 1 open reading frame 201	892	0	32	7	7	0	2	0	9	9	5	0.690063	1e-05	0.74251	8.8907e-05	0.0125542
85	RABGEF1	RAB guanine nucleotide exchange factor (GEF) 1	1515	0	19	0	6	0	1	0	7	7	5	0.700436	1e-05	0.30788	9.01389e-05	0.0125542
86	CYP4F2	cytochrome P450, family 4, subfamily F, polypeptide 2	1616	0	46	6	20	0	3	0	23	17	13	0.703196	2e-05	0.1512	9.04665e-05	0.0125542
87	ZNF479	zinc finger protein 479	1598	0	14	5	18	0	1	0	19	13	11	0.712049	1e-05	0.82625	9.15163e-05	0.0125542
88	ABCD1	ATP-binding cassette, sub-family D (ALD), member 1	2317	0	27	6	34	4	0	0	38	21	11	0.722638	1e-05	0.97623	9.27706e-05	0.0125542
89	CNN2	calponin 2	956	0	23	36	49	0	3	2	54	22	21	0.726735	1e-05	0.40815	9.32555e-05	0.0125542
90	BCLAF1	BCL2-associated transcription factor 1	2808	0	28	4	24	0	1	1	26	24	15	0.744927	1e-05	0.77258	9.54058e-05	0.0125542
91	CFTR	cystic fibrosis transmembrane conductance regulator (ATP-binding cassette sub-family C, member 7)	4547	2	45	5	31	0	2	0	33	22	17	0.745849	1e-05	0.99983	9.55146e-05	0.0125542
92	NT5C3	5'-nucleotidase, cytosolic III	1102	0	19	0	5	0	1	0	6	6	4	0.748961	0.00067	0.00822	9.5882e-05	0.0125542
93	USP6	ubiquitin specific peptidase 6 (Tre-2 oncogene)	4336	0	103	8	33	1	10	0	44	30	33	0.752726	1e-05	1	9.63261e-05	0.0125542
94	MEGF9	multiple EGF-like-domains 9	1948	0	13	2	4	8	0	0	12	12	6	0.0179301	0.000266667	0.994617	9.91824e-05	0.0125542
95	DGKZ	diacylglycerol kinase, zeta 104kDa	3926	0	62	13	42	0	4	0	46	38	20	0.777093	1e-05	0.99994	9.91969e-05	0.0125542
96	PSG9	pregnancy specific beta-1-glycoprotein 9	1304	2	14	1	8	0	0	0	8	8	5	0.777971	1e-05	0.072	9.93001e-05	0.0125542
97	PAK2	p21 (CDKN1A)-activated kinase 2	1636	0	44	37	23	0	2	0	25	24	9	0.778712	1e-05	1	9.93873e-05	0.0125542
98	KRTAP4-3	keratin associated protein 4-3	590	0	5	4	12	0	0	3	15	14	5	0.778919	1e-05	0.99794	9.94117e-05	0.0125542
99	TSFM	Ts translation elongation factor, mitochondrial	2046	7	16	6	22	0	0	0	22	13	4	0.0558008	1e-05	1	9.96813e-05	0.0125542
100	PCDHA6	protocadherin alpha 6	23960	4	0	6	12	0	0	0	12	12	7	0.783749	1e-05	0.44793	9.99797e-05	0.0125542
101	MST1	macrophage stimulating 1 (hepatocyte growth factor-like)	2343	0	34	25	21	0	8	3	32	23	14	0.799284	1e-05	0.99991	0.000101804	0.0125542
102	PMS1	PMS1 postmeiotic segregation increased 1 (S. cerevisiae)	3035	0	19	2	19	0	1	2	22	11	14	0.810638	9e-05	0.06804	0.000103136	0.0125542
103	GPR107	G protein-coupled receptor 107	1881	1	48	7	21	0	2	0	23	19	17	0.0260879	0.000188889	0.999833	0.000103252	0.0125542
104	PHACTR4	phosphatase and actin regulator 4	2217	2	49	10	14	0	2	4	20	19	18	0.1022	6e-05	0.24091	0.000103952	0.0125542
105	DDX11	DEAD/H (Asp-Glu-Ala-Asp/His) box polypeptide 11 (CHL1-like helicase homolog, S. cerevisiae)	3027	0	110	10	38	1	1	2	42	37	21	0.838636	1e-05	0.52652	0.000106414	0.0125542
106	SPRR3	small proline-rich protein 3	530	0	18	55	4	1	0	26	31	30	6	0.849405	1e-05	0.00177	0.000107672	0.0125542
107	CNTROB	centrobin, centrosomal BRCA2 interacting protein	3461	0	24	5	13	0	1	0	14	13	9	0.851077	1e-05	0.32536	0.000107867	0.0125542
108	EIF3B	eukaryotic translation initiation factor 3, subunit B	2528	0	53	3	8	0	3	1	12	11	9	0.867253	1e-05	0.98469	0.000109754	0.0125542
109	ABCC4	ATP-binding cassette, sub-family C (CFTR/MRP), member 4	4146	0	124	3	19	0	10	3	32	21	25	0.878382	1e-05	0.00031	0.00011105	0.0125542
110	NPEPPS	aminopeptidase puromycin sensitive	2848	3	49	3	14	1	2	0	17	15	11	0.886958	1e-05	0.01323	0.000112048	0.0125542
111	SIRPA	signal-regulatory protein alpha	1553	2	23	14	20	0	3	2	25	11	15	0.889902	1e-05	0.83686	0.000112391	0.0125542
112	NDUFV2	NADH dehydrogenase (ubiquinone) flavoprotein 2, 24kDa	781	0	18	4	7	0	1	0	8	7	4	0.89336	4e-05	0.05928	0.000112793	0.0125542
113	UGT2B11	UDP glucuronosyltransferase 2 family, polypeptide B11	1613	2	7	3	11	0	1	0	12	10	5	0.896366	1e-05	0.08084	0.000113142	0.0125542
114	SNX27	sorting nexin family member 27	1634	0	28	0	3	1	2	0	6	6	4	0.908434	1e-05	0.2793	0.000114544	0.0125542
115	CCDC123	coiled-coil domain containing 123	2815	1	59	3	13	0	6	0	19	13	11	0.9151	1e-05	0.99826	0.000115318	0.0125542
116	PAM	peptidylglycine alpha-amidating monooxygenase	3021	5	41	9	12	0	2	0	14	12	11	0.920933	4e-05	0.03748	0.000115994	0.0125542
117	FAM136A	family with sequence similarity 136, member A	429	0	43	10	28	0	0	0	28	15	10	0.923926	4e-05	0.02541	0.000116341	0.0125542
118	ZNF484	zinc finger protein 484	2586	0	10	0	8	1	0	0	9	8	8	0.931268	0.00038	0.00302	0.000117192	0.0125542
119	EPRS	glutamyl-prolyl-tRNA synthetase	4663	0	40	6	7	1	3	0	11	11	8	0.935913	1e-05	0.60542	0.00011773	0.0125542
120	APOB48R	apolipoprotein B receptor	3313	0	3	17	9	0	0	5	14	14	8	0.938376	1e-05	0.7035	0.000118015	0.0125542
121	GGT1	gamma-glutamyltransferase 1	2441	0	29	4	10	0	1	0	11	11	5	0.943146	1e-05	0.99954	0.000118567	0.0125542
122	ZNF208	zinc finger protein 208	3856	0	10	25	38	2	2	0	42	28	27	0.949121	1e-05	0.99811	0.000119258	0.0125542
123	NBPF9	neuroblastoma breakpoint family, member 9	2909	1	94	12	22	0	1	0	23	23	8	0.958408	1e-05	0.9998	0.000120332	0.0125542
124	RBPJ	recombination signal binding protein for immunoglobulin kappa J region	1608	0	32	1	10	0	0	0	10	8	6	0.958943	1e-05	0.01322	0.000120394	0.0125542
125	CHADL	chondroadherin-like	2395	0	14	7	9	1	1	1	12	12	12	0.962244	0.97753	1e-05	0.000120775	0.0125542
126	STAT2	signal transducer and activator of transcription 2, 113kDa	3633	4	30	4	10	1	0	0	11	9	6	0.964917	0.02236	2e-05	0.000121084	0.0125542
127	SLC12A2	solute carrier family 12 (sodium/potassium/chloride transporters), member 2	3744	0	53	3	5	0	3	4	12	11	8	0.965862	1e-05	0.99992	0.000121193	0.0125542
128	HLA-DRB5	major histocompatibility complex, class II, DR beta 5	823	0	80	13	51	2	12	0	65	30	31	0.966546	1e-05	0.99964	0.000121272	0.0125542
129	RARS2	arginyl-tRNA synthetase 2, mitochondrial	1844	5	40	7	4	2	2	0	8	7	4	0.972901	1e-05	0.90857	0.000122006	0.0125542
130	HTR2C	5-hydroxytryptamine (serotonin) receptor 2C	1400	3	40	2	8	0	0	0	8	8	4	0.975072	1e-05	0.18863	0.000122256	0.0125542
131	LDHAL6B	lactate dehydrogenase A-like 6B	1240	0	4	21	47	0	0	0	47	19	14	0.975511	1e-05	0.77926	0.000122307	0.0125542
132	CPVL	carboxypeptidase, vitellogenic-like	1491	2	30	4	10	0	1	0	11	8	7	0.977441	1e-05	0.82428	0.000122529	0.0125542
133	CEL	carboxyl ester lipase (bile salt-stimulated lipase)	2315	0	23	18	16	0	1	3	20	18	11	0.97776	1e-05	1	0.000122566	0.0125542
134	PRAMEF1	PRAME family member 1	1445	0	23	5	27	1	0	0	28	14	14	0.978719	1e-05	0.62786	0.000122677	0.0125542
135	FCGBP	Fc fragment of IgG binding protein	16360	0	71	21	49	1	5	1	56	43	39	0.981174	1e-05	0.92634	0.00012296	0.0125542
136	MAP9	microtubule-associated protein 9	1996	0	24	1	7	0	3	0	10	8	6	0.983376	1e-05	0.27293	0.000123214	0.0125542
137	TCF25	transcription factor 25 (basic helix-loop-helix)	2102	0	102	4	2	0	6	5	13	13	8	0.98383	1e-05	0.84011	0.000123266	0.0125542
138	RBBP6	retinoblastoma binding protein 6	5499	4	20	14	9	0	1	8	18	15	12	0.985357	1e-05	0.01142	0.000123442	0.0125542
139	AQP7	aquaporin 7	1065	0	70	9	20	0	1	0	21	19	9	0.989137	1e-05	0.99454	0.000123878	0.0125542
140	REST	RE1-silencing transcription factor	3312	2	7	3	7	0	0	1	8	8	5	0.990126	1e-05	0.93835	0.000123992	0.0125542
141	INSIG2	insulin induced gene 2	705	0	33	1	9	0	0	0	9	8	2	0.990566	1e-05	0.01167	0.000124043	0.0125542
142	KRTAP4-7	keratin associated protein 4-7	470	0	3	5	27	0	0	0	27	22	12	0.992414	1e-05	0.99971	0.000124256	0.0125542
143	DSG2	desmoglein 2	3413	1	35	9	13	0	3	0	16	13	12	0.992692	1e-05	0.36675	0.000124288	0.0125542
144	MUC6	mucin 6, oligomeric mucus/gel-forming	7450	1	45	35	70	3	3	1	77	53	64	0.992871	1e-05	0.99965	0.000124308	0.0125542
145	PCDHB4	protocadherin beta 4	2390	10	2	10	16	0	0	0	16	11	9	0.993309	1e-05	0.81976	0.000124359	0.0125542
146	AHNAK2	AHNAK nucleoprotein 2	17414	0	8	97	124	3	0	2	129	86	96	0.994141	1e-05	0.21353	0.000124455	0.0125542
147	PLD1	phospholipase D1, phosphatidylcholine-specific	3332	0	56	7	15	0	2	1	18	11	11	0.99426	1e-05	0.14896	0.000124468	0.0125542
148	LILRA1	leukocyte immunoglobulin-like receptor, subfamily A (with TM domain), member 1	1511	2	35	12	15	1	1	0	17	9	13	0.994549	1e-05	0.94001	0.000124502	0.0125542
149	ARHGAP11A	Rho GTPase activating protein 11A	3139	0	21	3	19	0	0	0	19	10	12	0.994706	1e-05	0.72992	0.00012452	0.0125542
150	NUP50	nucleoporin 50kDa	1454	1	23	1	7	0	0	0	7	7	2	0.997734	1e-05	1	0.000124868	0.0125542
151	OR2T4	olfactory receptor, family 2, subfamily T, member 4	1047	2	0	14	24	0	0	3	27	11	13	0.99821	1e-05	0.99934	0.000124923	0.0125542
152	HLA-A	major histocompatibility complex, class I, A	1128	0	171	38	86	1	6	2	95	31	52	0.99831	1e-05	0.98739	0.000124935	0.0125542
153	C5	complement component 5	5193	0	93	7	15	1	7	0	23	12	15	0.998351	2e-05	0.00767	0.000124939	0.0125542
154	KRTAP4-11	keratin associated protein 4-11	592	0	2	26	66	0	0	1	67	41	19	0.998614	1e-05	0.99999	0.00012497	0.0125542
155	HLA-DRB1	major histocompatibility complex, class II, DR beta 1	823	0	308	42	78	0	19	4	101	44	59	0.998903	1e-05	0.99937	0.000125003	0.0125542
156	AGGF1	angiogenic factor with G patch and FHA domains 1	2198	0	67	4	13	0	0	0	13	13	5	0.998985	1e-05	0.64808	0.000125012	0.0125542
157	OR2L3	olfactory receptor, family 2, subfamily L, member 3	939	0	0	14	39	0	0	0	39	26	12	0.999394	1e-05	1	0.000125059	0.0125542
158	TRPA1	transient receptor potential cation channel, subfamily A, member 1	3464	0	57	3	7	1	4	0	12	10	9	0.999461	0.00145	0.00028	0.000125067	0.0125542
159	NBPF14	neuroblastoma breakpoint family, member 14	2852	0	99	22	29	1	5	0	35	28	14	0.999522	1e-05	0.01097	0.000125074	0.0125542
160	KIAA0802	KIAA0802	4839	3	27	8	21	0	0	0	21	20	15	0.999536	1e-05	0.04363	0.000125076	0.0125542
161	CDHR4	cadherin-related family member 4	2443	0	22	2	5	1	2	0	8	8	7	0.999643	0.6661	1e-05	0.000125088	0.0125542
162	CR1	complement component (3b/4b) receptor 1 (Knops blood group)	7654	1	59	3	24	1	1	0	26	22	21	0.999684	1e-05	0.99547	0.000125093	0.0125542
163	C1orf173	chromosome 1 open reading frame 173	4649	1	31	2	17	1	3	3	24	17	18	0.999736	3e-05	0.24756	0.000125099	0.0125542
164	PABPC3	poly(A) binding protein, cytoplasmic 3	1900	0	2	54	119	4	0	4	127	49	47	0.999821	1e-05	1	0.000125109	0.0125542
165	SH3GLB1	SH3-domain GRB2-like endophilin B1	1130	1	22	6	7	0	0	0	7	6	2	0.999903	1e-05	0.51212	0.000125118	0.0125542
166	MUC2	mucin 2, oligomeric mucus/gel-forming	8640	0	94	80	95	3	8	0	106	76	77	0.999903	1e-05	1	0.000125118	0.0125542
167	CEP120	centrosomal protein 120kDa	3041	0	77	2	10	0	1	0	11	9	8	0.99991	1e-05	0.17245	0.000125119	0.0125542
168	TPSAB1	tryptase alpha/beta 1	846	1	18	13	20	0	0	0	20	17	8	0.999979	1e-05	0.99384	0.000125127	0.0125542
169	EFR3A	EFR3 homolog A (S. cerevisiae)	2554	0	40	3	11	0	1	0	12	9	7	0.999986	1e-05	0.21589	0.000125128	0.0125542
170	HERC2	hect domain and RLD 2	14873	1	147	58	65	0	13	7	85	58	48	0.999987	1e-05	0.15994	0.000125128	0.0125542
171	ARMC4	armadillo repeat containing 4	3211	0	59	15	28	1	1	0	30	26	17	0.99999	0.00099	3e-05	0.000125128	0.0125542
172	DRD5	dopamine receptor D5	1438	0	6	12	14	0	0	0	14	11	7	0.999994	1e-05	0.01483	0.000125129	0.0125542
173	KRTAP4-8	keratin associated protein 4-8	562	0	8	21	31	0	0	0	31	23	10	0.999999	1e-05	1	0.000125129	0.0125542
174	ZNF285	zinc finger protein 285	1793	0	8	34	42	0	0	0	42	31	10	0.999999	1e-05	1	0.000125129	0.0125542
175	TUBB8	tubulin, beta 8 class VIII	1352	0	22	24	29	0	0	0	29	21	15	1	1e-05	0.40325	0.000125129	0.0125542
176	MLL3	myeloid/lymphoid or mixed-lineage leukemia 3	14968	0	443	17	38	12	13	13	76	63	61	1	1e-05	0.18847	0.000125129	0.0125542
177	NBPF10	neuroblastoma breakpoint family, member 10	10994	0	210	40	173	0	0	0	173	117	34	1	1e-05	0.25353	0.000125129	0.0125542
178	NOTCH2	Notch homolog 2 (Drosophila)	7548	1	190	7	39	1	3	5	48	36	29	1	1e-05	1	0.000125129	0.0125542
179	ZNF814	zinc finger protein 814	2579	0	9	32	28	0	0	1	29	29	3	1	1e-05	0.99989	0.000125129	0.0125542
180	MAGEC1	melanoma antigen family C, 1	3451	0	12	26	45	0	0	0	45	25	27	1	1e-05	0.99996	0.000125129	0.0125542
181	DSPP	dentin sialophosphoprotein	3929	0	7	127	72	1	0	25	98	81	37	1	1e-05	1	0.000125129	0.0125542
182	POTEG	POTE ankyrin domain family, member G	1568	1	16	13	15	0	0	0	15	14	7	1	4e-05	0.03537	0.000125129	0.0125542
183	MUC12	mucin 12, cell surface associated	16054	0	162	39	98	2	2	0	102	58	72	1	1e-05	0.82287	0.000125129	0.0125542
184	ZNF717	zinc finger protein 717	2761	0	48	29	79	0	3	3	85	36	41	1	1e-05	1	0.000125129	0.0125542
185	TTC28	tetratricopeptide repeat domain 28	7535	0	53	20	36	4	3	0	43	32	34	1	1e-05	0.96076	0.000125129	0.0125542
186	PDE4DIP	phosphodiesterase 4D interacting protein (myomegalin)	8804	0	436	13	29	3	5	5	42	28	37	1	1e-05	0.77479	0.000125129	0.0125542
187	LOC441056		5835	0	37	7	33	1	0	0	34	24	25	1	1e-05	0.99965	0.000125129	0.0125542
188	ANKRD20A2	ankyrin repeat domain 20 family, member A2	5056	1	48	10	10	0	1	0	11	9	4	1	0.00029	0.02014	0.000125129	0.0125542
189	OR10G9	olfactory receptor, family 10, subfamily G, member 9	934	8	1	2	15	0	0	0	15	11	8	0.150419	2e-05	1	0.00013121	0.0130946
190	KIAA0391	KIAA0391	1846	0	20	2	9	0	2	3	14	11	9	0.0612753	0.0001	0.20697	0.000136931	0.0135937
191	AQR	aquarius homolog (mouse)	4594	1	50	0	17	9	3	0	29	20	22	0.0393614	9e-05	0.99786	0.000154702	0.0152774
192	PDK4	pyruvate dehydrogenase kinase, isozyme 4	1276	0	13	0	8	0	3	0	11	8	8	0.209488	0.00044	0.02657	0.000201051	0.0197512
193	ATXN2	ataxin 2	4038	0	66	2	14	1	5	1	21	17	16	0.284984	3e-05	0.99959	0.000204786	0.0200139
194	TAS2R19	taste receptor, type 2, member 19	899	4	0	6	18	2	0	0	20	13	11	0.172765	2e-05	0.65191	0.000206734	0.0201
195	CSF2	colony stimulating factor 2 (granulocyte-macrophage)	451	2	5	0	4	1	0	1	6	6	4	0.00510948	0.0042	0.7961	0.000218954	0.0211539
196	TTC9B	tetratricopeptide repeat domain 9B	732	0	0	0	1	1	2	0	4	4	4	1.84732e-05	1	0.929	0.000219816	0.0211539
197	DDX27	DEAD (Asp-Glu-Ala-Asp) box polypeptide 27	2474	1	33	11	7	0	5	1	13	13	10	0.508334	1e-05	0.9249	0.00024	0.0229791
198	FAM108A1	family with sequence similarity 108, member A1	1108	0	7	6	14	0	1	0	15	14	9	0.145161	5e-05	0.97815	0.000301855	0.0287555
199	KIAA1370	KIAA1370	3279	0	26	5	20	0	5	0	25	18	19	0.379312	0.00659	0.00062	0.000306313	0.0290336
200	OTOP1	otopetrin 1	1861	4	11	11	19	2	2	1	24	22	14	0.270548	9e-05	0.13162	0.000311607	0.0293877
201	EME1	essential meiotic endonuclease 1 homolog 1 (S. pombe)	1963	0	5	1	6	0	0	4	10	9	7	0.00958363	0.0019	0.7374	0.000314326	0.0294966
202	ITGA6	integrin, alpha 6	3486	2	58	4	12	1	2	1	16	12	10	0.962854	2e-05	0.63902	0.000330803	0.0308891
203	ABCE1	ATP-binding cassette, sub-family E (OABP), member 1	1963	2	24	2	15	0	0	0	15	11	11	0.983464	0.00021	0.09877	0.000337259	0.0313368
204	THEMIS	thymocyte selection associated	2069	0	8	2	12	0	2	2	16	14	15	0.00015087	0.161	0.894	0.000353649	0.0326987
205	PRKCI	protein kinase C, iota	1859	1	29	4	15	1	2	2	20	15	13	0.016898	0.00095	0.3884	0.000364292	0.0335184
206	KCTD16	potassium channel tetramerisation domain containing 16	1437	1	4	1	8	0	0	2	10	9	4	0.217293	5e-05	0.69547	0.000369334	0.0338174
207	CCDC30	coiled-coil domain containing 30	2416	0	37	8	6	1	4	3	14	13	11	0.29504	0.00012	0.53082	0.000398257	0.0362895
208	DICER1	dicer 1, ribonuclease type III	5880	2	51	3	12	2	2	1	17	13	13	0.992417	3e-05	0.4155	0.000441993	0.0396967
209	C5orf60	chromosome 5 open reading frame 60	859	0	14	2	12	0	1	0	13	12	7	0.995116	4e-05	0.91865	0.000443086	0.0396967
210	ZNF773	zinc finger protein 773	1343	0	25	4	8	0	0	0	8	7	5	0.996081	1e-05	0.78732	0.000443477	0.0396967
211	TDRD5	tudor domain containing 5	3011	1	43	11	13	0	0	0	13	11	9	0.999997	2e-05	0.29937	0.000445064	0.0396967
212	HLA-C	major histocompatibility complex, class I, C	1131	0	37	24	53	0	3	0	56	34	33	0.308533	6e-05	0.99412	0.000446172	0.0396967
213	TYRO3	TYRO3 protein tyrosine kinase	2745	2	42	6	8	0	7	1	16	12	12	0.854221	3e-05	0.87497	0.000472429	0.0418355
214	TRIM60	tripartite motif-containing 60	1433	2	1	2	9	1	1	2	13	11	9	0.191602	0.00013	0.9957	0.000486065	0.0428419
215	USP8	ubiquitin specific peptidase 8	3455	6	48	15	29	1	2	0	32	25	19	0.562509	1e-05	0.96904	0.000495405	0.043462
216	MBOAT2	membrane bound O-acyltransferase domain containing 2	1611	0	32	6	11	0	3	0	14	11	9	0.569365	7e-05	0.09602	0.000500892	0.0437218
217	APIP	APAF1 interacting protein	917	0	16	0	1	0	6	0	7	7	5	0.0508449	0.0009	0.90215	0.000503002	0.0437218
218	IGFBP2	insulin-like growth factor binding protein 2, 36kDa	993	3	7	0	1	0	3	5	9	8	6	0.0158842	0.0019	0.9746	0.000506037	0.0437838
219	PHGR1	proline/histidine/glycine-rich 1	265	0	7	9	4	0	0	4	8	6	3	0.362397	2e-05	0.79143	0.000516484	0.0443469
220	ZZZ3	zinc finger, ZZ-type containing 3	2773	0	26	4	10	1	2	0	13	10	10	0.943765	0.00098	0.00518	0.000517247	0.0443469
221	CLEC18A	C-type lectin domain family 18, member A	1385	1	12	3	9	0	2	0	11	11	6	0.949601	1e-05	0.41926	0.000520154	0.0443943
222	CASP5	caspase 5, apoptosis-related cysteine peptidase	1390	1	14	3	4	0	0	5	9	9	6	0.962859	2e-05	0.98599	0.000526748	0.0447546
223	ARID1A	AT rich interactive domain 1A (SWI-like)	6936	1	28	6	16	7	3	7	33	26	30	0.000744973	0.035	0.609	0.00053693	0.0454151
224	NOMO1	NODAL modulator 1	3791	2	38	1	5	0	1	0	6	5	3	0.999497	2e-05	0.99987	0.000544925	0.0457
225	HRNR	hornerin	8569	0	5	24	57	0	0	0	57	31	39	0.999939	2e-05	0.99826	0.000545144	0.0457
226	SEC61A2	Sec61 alpha 2 subunit (S. cerevisiae)	1629	0	31	2	11	0	0	0	11	8	6	0.733958	0.00013	0.10178	0.000558793	0.046637
227	NXF1	nuclear RNA export factor 1	2159	6	14	1	8	0	3	0	11	7	8	0.864954	0.001	0.00968	0.000563928	0.0468582
228	SNX4	sorting nexin 4	1407	0	21	1	7	1	3	0	11	10	6	0.394224	0.00028	0.37183	0.000596326	0.0493329
229	RPRD2	regulation of nuclear pre-mRNA domain containing 2	4429	0	15	5	13	0	1	1	15	15	11	0.799503	0.0002	0.11643	0.000603908	0.049742
230	OSTC	oligosaccharyltransferase complex subunit	465	7	9	3	15	0	0	0	15	9	6	0.000610609	NaN	NaN	0.000610609	0.0500753
231	BBS12	Bardet-Biedl syndrome 12	2153	0	4	1	6	0	0	1	7	6	5	0.725623	0.00038	0.02187	0.00062428	0.0507671
232	ZNF836	zinc finger protein 836	2835	1	7	5	11	1	2	1	15	11	12	0.8295	2e-05	0.66619	0.000624428	0.0507671
233	FEZ2	fasciculation and elongation protein zeta 2 (zygin II)	1177	1	39	2	6	0	1	0	7	7	2	0.588038	2e-05	1	0.00063163	0.0511322
234	ITIH5L	inter-alpha (globulin) inhibitor H5-like	3992	0	27	5	13	1	1	0	15	11	12	0.989062	0.0019	0.01339	0.000636887	0.0513374
235	DIAPH2	diaphanous homolog 2 (Drosophila)	3961	3	63	2	17	0	2	0	19	14	11	0.99998	3e-05	0.50885	0.000643258	0.0516304
236	CEACAM1	carcinoembryonic antigen-related cell adhesion molecule 1 (biliary glycoprotein)	1714	0	23	8	14	3	0	0	17	13	13	0.26414	8e-05	0.62957	0.000650579	0.0519967
237	MBOAT4	membrane bound O-acyltransferase domain containing 4	1536	3	3	0	6	0	0	0	6	5	4	0.891925	7e-05	0.97857	0.00066689	0.0530754
238	TBX3	T-box 3 (ulnar mammary syndrome)	2264	0	15	5	7	4	3	11	25	25	25	0.000128645	1	0.276	0.000675194	0.0535105
239	KBTBD12	kelch repeat and BTB (POZ) domain containing 12	1891	0	13	6	8	0	2	0	10	9	7	0.926493	3e-05	0.96621	0.00069027	0.0544765

## Sheet: ILC_mutsigCV
Table S9: MUtSig CV results IMC
rank	gene	longname	codelen	nnei	nncd	nsil	nmis	nstp	nspl	nind	nnon	npat	nsite	pCV	pCL	pFN	p	q
1	CDH1	cadherin 1, type 1, E-cadherin (epithelial)	2712	7	5	2	3	10	4	19	36	36	35	1e-16	0.728	0.792	3.77476e-15	7.11995e-11
2	PIK3CA	phosphoinositide-3-kinase, catalytic, alpha polypeptide	3288	6	4	0	22	0	0	1	23	21	10	2.61005e-09	1e-05	0.0322	8.42437e-13	7.94503e-09
3	CBFB	core-binding factor, beta subunit	615	0	0	0	3	1	1	1	6	6	6	2.1629e-07	1	0.063	7.28975e-07	0.00378635
4	CRIPAK	cysteine-rich PAK1 inhibitor	1345	0	0	13	17	0	0	10	27	16	13	0.00448056	1e-05	0.99199	8.02959e-07	0.00378635
5	PRG4	proteoglycan 4	4326	0	3	4	3	0	0	4	7	6	4	0.0171291	1e-05	0.9805	2.83998e-06	0.0107136
6	RHPN2	rhophilin, Rho GTPase binding protein 2	2120	4	8	1	1	4	0	0	5	5	2	0.00910449	0.00056	0.01931	5.76337e-06	0.0181181
7	NBPF1	neuroblastoma breakpoint family, member 1	3557	0	61	6	19	0	5	0	24	15	13	0.100387	1e-05	0.93406	1.4869e-05	0.0400656

## Sheet: Others_Mutsigcv
Table S10: MutSig CV results others
rank	gene	longname	codelen	nnei	nncd	nsil	nmis	nstp	nspl	nind	nnon	npat	nsite	pCV	pCL	pFN	p	q
1	TP53	tumor protein p53	1955	37	2	0	5	4	0	2	11	11	10	1.30319e-12	0.044	0.0251	4.2133e-13	4.39762e-09
2	CDH1	cadherin 1, type 1, E-cadherin (epithelial)	2712	1	2	0	2	7	1	2	12	12	10	8.34093e-13	0.015	0.599	4.66294e-13	4.39762e-09
3	KRTAP5-1	keratin associated protein 5-1	841	3	0	1	0	0	0	7	7	7	1	1.45379e-08	1e-05	0.14834	4.44267e-12	2.79325e-08
4	PIK3CA	phosphoinositide-3-kinase, catalytic, alpha polypeptide	3288	8	6	0	16	1	0	1	18	14	13	4.71353e-07	1e-05	0.19314	1.27645e-10	6.0191e-07
5	SF3B1	splicing factor 3b, subunit 1, 155kDa	4035	10	3	0	5	0	0	0	5	5	1	0.00314926	1e-05	0.28561	5.7548e-07	0.00217094
6	NBPF14	neuroblastoma breakpoint family, member 14	2852	4	9	1	7	0	1	0	8	8	6	0.0177766	0.00117	0.00379	2.94075e-06	0.0086476
7	GATA3	GATA binding protein 3	1361	5	0	0	0	0	0	5	5	5	4	7.8038e-06	0.022	0.274	3.20927e-06	0.0086476
8	CDC27	cell division cycle 27 homolog (S. cerevisiae)	2565	2	2	0	16	1	0	1	18	14	14	1.70732e-05	0.0104	0.9931	3.83128e-06	0.00903321
9	PABPC1	poly(A) binding protein, cytoplasmic 1	1973	14	2	0	8	0	0	2	10	7	7	1.96171e-05	0.052	0.732	1.50929e-05	0.0280425
10	NBPF10	neuroblastoma breakpoint family, member 10	10994	2	12	2	22	0	0	0	22	17	13	0.109231	1e-05	0.99412	1.60867e-05	0.0280425
11	RHPN2	rhophilin, Rho GTPase binding protein 2	2121	2	2	0	4	1	3	0	8	5	8	1.11179e-06	1	0.73	1.63539e-05	0.0280425
12	CRIPAK	cysteine-rich PAK1 inhibitor	1345	0	0	6	6	0	0	4	10	9	6	0.157006	2e-05	0.39072	2.2553e-05	0.0354496

[truncated: 4 more sheets: ST_11, ST_12, ST_13, ST_14]
